# Supplementary material for: UPLC-TOF-MS/MS-Based Metabolomics Analysis Reveals Species-Specific Metabolite Compositions in Pitchers of Nepenthes ampullaria, Nepenthes rafflesiana, and Their Hybrid Nepenthes × hookeriana
Source: Front Plant Sci. 2021 Apr 21;12:655004. doi: 10.3389/fpls.2021.655004 (PMC8096924; doi:10.3389/fpls.2021.655004)
Supplement: Supplementary File 1 — Normalized peak intensity values of metabolite features with putative metabolite identification. [file Data_Sheet_1.XLSX]

## Sheet: Supp File 1
SUPPLEMENTARY FILE 1 | Normalized peak intensity values of metabolite features with metabolite identification.
Presence (mean intensity>0.5)							P<0.05	VIP>1										N. ampullaria												N. x hookeriana												N. rafflesiana
A	H	R	Sp	rt : m/z	rt (s)	m/z	P-value	VIP	Adduct	Mass	dppm	ID by	Compound*	Formula	Chemical	Group	Class	A1	%A1	A2	%A2	A3	%A3	A4	%A4	Mean_A	CV_A	Mean_%A	CV_%A	H1	%H1	H2	%H2	H3	%H3	H4	%H4	Mean_H	CV_H	Mean_%H	CV_%H	R1	%R1	R2	%R2	R3	%R3	R4	%R4
1	1	1	AHR	476.3s : 449.102m/z	476.3	449.102	0.013821	9.35134	[M+H]+	448.101	11	msms	Astragalin	C21H20O11	Flavonols	Flavonoids	Phenols	41.3607	1.05153	46.9587	1.92186	40.2501	1.18282	22.6678	0.960255	37.8093	0.507919	1.27911	0.536648	201.535	9.0253	107.261	3.58684	161.373	10.9095	186.609	4.49185	164.194	0.497715	7.00337	0.624706	168.386	6.6677	224.919	9.51315	604.287	27.7514	380.406	12.1644
1	1	1	AHR	17.6s : 838.828m/z	17.6	838.828	0.12343	7.51149										561.893	14.2852	0.447939	0.0183326	0.46588	0.0136907	572.243	24.2414	283.762	1.09405	9.63965	1.15327	31.6361	1.41675	0.443716	0.014838	66.0275	4.46373	0.442871	0.0106603	24.6375	1.18655	1.4765	1.30963	13.2814	0.525914	14.7444	0.623625	0.430959	0.0197914	0.448609	0.0143454
1		1	AR	159.9s : 177.035m/z	159.9	177.035	0.0016457	7.33942										0.475394	0.0120861	64.7799	2.65122	69.2296	2.03443	39.4656	1.67185	43.4876	0.770864	1.5924	0.759367	0.480457	0.0215162	0.443716	0.014838	0.453473	0.0306567	0.442871	0.0106603	0.455129	0.44846	0.0194178	0.592813	109.996	4.3556	70.2895	2.97295	82.4908	3.78833	150.318	4.8068
1	1	1	AHR	17.6s : 294.936m/z	17.6	294.936	0.0098297	6.75486										215.636	5.48217	245.517	10.0482	229.195	6.73529	0.446594	0.0189187	172.699	0.731686	5.57114	0.787866	15.6248	0.699724	0.443716	0.014838	29.0043	1.96081	7.01707	0.168907	13.0225	0.934312	0.711071	1.16504	0.501804	0.0198703	9.41722	0.398309	0.430959	0.0197914	0.448609	0.0143454
		1	R	698.5s : 889.345m/z	698.5	889.345	4.2327e-05	5.56442										0.475394	0.0120861	0.447939	0.0183326	0.46588	0.0136907	0.446594	0.0189187	0.458952	0.447999	0.015757	0.484369	0.480457	0.0215162	0.443716	0.014838	0.453473	0.0306567	0.442871	0.0106603	0.455129	0.44846	0.0194178	0.592813	73.4159	2.9071	48.5947	2.05535	36.3172	1.66784	74.236	2.37388
1			A	16.4s : 421.231m/z	16.4	421.231	1.6576e-10	5.42252										75.8208	1.92762	90.7697	3.71489	84.2959	2.47718	88.1907	3.73594	84.7693	0.452165	2.96391	0.519919	0.480457	0.0215162	0.443716	0.014838	0.453473	0.0306567	0.442871	0.0106603	0.455129	0.44846	0.0194178	0.592813	0.501804	0.0198703	0.427396	0.0180771	0.430959	0.0197914	0.448609	0.0143454
1	1		AH	17.5s : 952.146m/z	17.5	952.146	1.5372e-08	5.32763										70.4083	1.79001	85.0088	3.47912	90.0583	2.64652	90.9468	3.8527	84.1055	0.457784	2.94209	0.522625	0.480457	0.0215162	0.443716	0.014838	10.0146	0.677027	0.442871	0.0106603	2.84541	1.52187	0.18101	1.64423	0.501804	0.0198703	0.427396	0.0180771	0.430959	0.0197914	0.448609	0.0143454
1			A	17.3s : 873.331m/z	17.3	873.331	1.3194e-10	5.02161										70.158	1.78365	76.6357	3.13643	66.3221	1.94899	77.8776	3.29906	72.7483	0.451912	2.54203	0.521247	0.480457	0.0215162	0.443716	0.014838	0.453473	0.0306567	0.442871	0.0106603	0.455129	0.44846	0.0194178	0.592813	0.501804	0.0198703	0.427396	0.0180771	0.430959	0.0197914	0.448609	0.0143454
1	1		AH	698.5s : 889.365m/z	698.5	889.365	0.02295	4.73025										65.0937	1.6549	38.4228	1.57251	51.3335	1.50852	34.2353	1.45028	47.2713	0.514932	1.54655	0.449908	54.2743	2.43055	60.2122	2.01352	0.453473	0.0306567	92.0608	2.21598	51.7502	0.777564	1.67268	0.727323	0.501804	0.0198703	0.427396	0.0180771	0.430959	0.0197914	0.448609	0.0143454
1	1	1	AHR	701.3s : 387.175m/z	701.3	387.175	0.011347	4.43168										148.871	3.7848	49.8658	2.04084	94.9603	2.79057	39.0375	1.65371	83.1838	0.686604	2.56748	0.547971	28.5926	1.28046	26.8854	0.899059	26.6289	1.80022	0.442871	0.0106603	20.6374	0.721469	0.997599	0.793127	0.501804	0.0198703	14.0651	0.594893	0.430959	0.0197914	0.448609	0.0143454
1	1		AH	17.6s : 805.344m/z	17.6	805.344	0.008025	4.14785										0.475394	0.0120861	85.7256	3.50846	82.9474	2.43755	80.9495	3.42919	62.5245	0.727337	2.34682	0.749823	0.480457	0.0215162	0.443716	0.014838	8.01166	0.541621	0.442871	0.0106603	2.34468	1.46536	0.147159	1.61113	0.501804	0.0198703	0.427396	0.0180771	0.430959	0.0197914	0.448609	0.0143454
1	1	1	AHR	701.3s : 811.300m/z	701.3	811.3	0.00065177	4.12532										76.7118	1.95027	37.8381	1.54858	85.1736	2.50297	44.0158	1.8646	60.9348	0.558129	1.96661	0.480189	17.4269	0.780425	11.2615	0.376589	0.453473	0.0306567	0.442871	0.0106603	7.39619	1.08136	0.299583	1.13778	0.501804	0.0198703	9.46727	0.400426	9.53147	0.437725	0.448609	0.0143454
1	1		AH	17.3s : 929.480m/z	17.3	929.48	0.010111	4.10681	[M+Na]+	906.482	8	ms	Trigoneoside XIb	C44H74O19	steroidal saponin	Saponins	Terpenes	74.0467	1.88251	81.1262	3.32022	96.2213	2.82763	0.446594	0.0189187	62.9602	0.738107	2.01232	0.77007	0.480457	0.0215162	0.443716	0.014838	13.0645	0.883212	0.442871	0.0106603	3.60788	1.57799	0.232557	1.67618	0.501804	0.0198703	0.427396	0.0180771	0.430959	0.0197914	0.448609	0.0143454
1			A	17.3s : 991.469m/z	17.3	991.469	0.0073379	3.99667										70.8739	1.80185	74.6272	3.05424	79.7439	2.34341	0.446594	0.0189187	56.4229	0.728828	1.8046	0.766128	0.480457	0.0215162	0.443716	0.014838	0.453473	0.0306567	0.442871	0.0106603	0.455129	0.44846	0.0194178	0.592813	0.501804	0.0198703	0.427396	0.0180771	0.430959	0.0197914	0.448609	0.0143454
1			A	17.3s : 952.480m/z	17.3	952.48	1.3463e-10	3.89664										41.3108	1.05026	48.2659	1.97536	41.4803	1.21897	44.8899	1.90163	43.9867	0.451894	1.53655	0.519829	0.480457	0.0215162	0.443716	0.014838	0.453473	0.0306567	0.442871	0.0106603	0.455129	0.44846	0.0194178	0.592813	0.501804	0.0198703	0.427396	0.0180771	0.430959	0.0197914	0.448609	0.0143454
1			A	17.1s : 944.158m/z	17.1	944.158	1.4236e-07	3.82514										34.7665	0.883878	40.8099	1.67021	51.6344	1.51737	44.4328	1.88227	42.9109	0.46931	1.48843	0.512415	0.480457	0.0215162	0.443716	0.014838	0.453473	0.0306567	0.442871	0.0106603	0.455129	0.44846	0.0194178	0.592813	0.501804	0.0198703	0.427396	0.0180771	0.430959	0.0197914	0.448609	0.0143454
		1	R	699.0s : 873.365m/z	699	873.365	0.023657	3.73785										0.475394	0.0120861	0.447939	0.0183326	0.46588	0.0136907	0.446594	0.0189187	0.458952	0.447999	0.015757	0.484369	0.480457	0.0215162	0.443716	0.014838	0.453473	0.0306567	0.442871	0.0106603	0.455129	0.44846	0.0194178	0.592813	50.5275	2.00077	0.427396	0.0180771	22.2936	1.02381	60.3194	1.92886
1	1		AH	17.4s : 270.975m/z	17.4	270.975	3.2279e-09	3.72458										35.2946	0.897305	41.8702	1.7136	44.3537	1.30341	42.5826	1.80389	41.0253	0.454961	1.42955	0.513434	0.480457	0.0215162	0.443716	0.014838	3.99691	0.270208	0.442871	0.0106603	1.34099	1.22788	0.0793056	1.46078	0.501804	0.0198703	0.427396	0.0180771	0.430959	0.0197914	0.448609	0.0143454
		1	R	829.7s : 197.573m/z	829.7	197.573	0.4056	3.68117										0.475394	0.0120861	0.447939	0.0183326	0.46588	0.0136907	0.446594	0.0189187	0.458952	0.447999	0.015757	0.484369	0.480457	0.0215162	0.443716	0.014838	0.453473	0.0306567	0.442871	0.0106603	0.455129	0.44846	0.0194178	0.592813	225.089	8.91298	0.427396	0.0180771	0.430959	0.0197914	0.448609	0.0143454
	1	1	HR	106.1s : 147.074m/z	106.1	147.074	0.063531	3.62352										0.475394	0.0120861	0.447939	0.0183326	0.46588	0.0136907	0.446594	0.0189187	0.458952	0.447999	0.015757	0.484369	31.1174	1.39353	73.172	2.4469	36.6106	2.47503	0.442871	0.0106603	35.3357	0.85691	1.58153	0.777701	0.501804	0.0198703	27.8787	1.17915	0.430959	0.0197914	0.448609	0.0143454
	1	1	HR	111.0s : 163.066m/z	111	163.066	0.012436	3.50594										0.475394	0.0120861	0.447939	0.0183326	0.46588	0.0136907	0.446594	0.0189187	0.458952	0.447999	0.015757	0.484369	0.480457	0.0215162	0.443716	0.014838	0.453473	0.0306567	29.7242	0.715486	7.77545	1.69	0.195624	1.59839	12.0873	0.478629	43.3434	1.83325	54.0182	2.48074	30.9403	0.989393
1	1	1	AHR	573.3s : 443.091m/z	573.3	443.091	0.00072574	3.28807	[M+H]+	442.09	14	ms	(-)-Catechin gallate	C22H18O10	Flavans	Flavonoids	Phenols	53.583	1.36226	48.7309	1.99439	55.0324	1.61722	43.9856	1.86332	50.3329	0.455468	1.7093	0.469058	20.3166	0.909832	0.443716	0.014838	21.2279	1.43509	30.4008	0.731774	18.0972	0.751455	0.772884	0.795347	9.25148	0.366337	16.4746	0.696805	23.2876	1.06947	0.448609	0.0143454
1	1	1	AHR	675.6s : 673.264m/z	675.6	673.264	0.37772	3.27849										0.475394	0.0120861	51.7024	2.116	66.9066	1.96616	44.7281	1.89477	40.9531	0.750988	1.49726	0.728572	70.2029	3.14388	82.0154	2.74262	0.453473	0.0306567	113.467	2.73126	66.5348	0.765042	2.1621	0.727912	0.501804	0.0198703	59.8477	2.53131	53.339	2.44955	0.448609	0.0143454
1		1	AR	16.9s : 567.384m/z	16.9	567.384	0.0076238	3.25018										46.6783	1.18672	0.447939	0.0183326	51.131	1.50257	52.2343	2.21276	37.6229	0.72698	1.23009	0.784042	0.480457	0.0215162	0.443716	0.014838	0.453473	0.0306567	0.442871	0.0106603	0.455129	0.44846	0.0194178	0.592813	0.501804	0.0198703	0.427396	0.0180771	2.17552	0.0999089	0.448609	0.0143454
1	1	1	AHR	583.7s : 473.192m/z	583.7	473.192	0.15687	2.84866	[M+H]+	472.179	11	ms	Chacotriose	C18H32O14	trisaccharide	trisaccharide	Sugars/Glycosides	35.5555	0.903938	0.447939	0.0183326	28.6902	0.843111	19.0821	0.808358	20.9439	0.772835	0.643435	0.71933	24.7739	1.10944	34.0538	1.13877	0.453473	0.0306567	52.0492	1.25287	27.8326	0.80417	0.882935	0.717126	0.501804	0.0198703	0.427396	0.0180771	16.3649	0.751547	0.448609	0.0143454
	1		H	506.3s : 237.563m/z	506.3	237.563	0.40525	2.80777										0.475394	0.0120861	0.447939	0.0183326	0.46588	0.0136907	0.446594	0.0189187	0.458952	0.447999	0.015757	0.484369	0.480457	0.0215162	0.443716	0.014838	0.453473	0.0306567	107.94	2.59821	27.3295	1.76069	0.666306	1.73271	0.501804	0.0198703	0.427396	0.0180771	0.430959	0.0197914	0.448609	0.0143454
		1	R	1013.7s : 286.973m/z	1013.7	286.973	0.4053	2.74309										0.475394	0.0120861	0.447939	0.0183326	0.46588	0.0136907	0.446594	0.0189187	0.458952	0.447999	0.015757	0.484369	0.480457	0.0215162	0.443716	0.014838	0.453473	0.0306567	0.442871	0.0106603	0.455129	0.44846	0.0194178	0.592813	0.501804	0.0198703	0.427396	0.0180771	123.787	5.68483	0.448609	0.0143454
1	1	1	AHR	575.1s : 647.131m/z	575.1	647.131	0.25673	2.71478	[M+Na]+	624.148	11.5737	ms	Isorhamnetin 3-(6''-p-coumarylglucoside)	C31H28O14	Flavones	Flavonoids	Phenols	0.475394	0.0120861	134.049	5.48616	130.446	3.83339	133.095	5.63819	99.5164	0.728239	3.74246	0.752964	126.281	5.65521	139.644	4.66975	149.565	10.1112	140.999	3.39397	139.122	0.451207	5.95754	0.616557	143.794	5.69389	146.814	6.20963	146.632	6.73394	137.882	4.40911
1	1	1	AHR	640.8s : 457.167m/z	640.8	457.167	0.55361	2.68629	[M+Na]+	434.173	10	ms	Mundulone	C26H26O6	Flavones	Flavonoids	Phenols	100.095	2.54475	47.3353	1.93727	76.8341	2.2579	56.1988	2.3807	70.1158	0.53314	2.28015	0.457744	79.7602	3.57188	88.1136	2.94655	0.453473	0.0306567	0.442871	0.0106603	42.1925	1.08801	1.63994	1.09232	101.87	4.0338	73.1996	3.09604	0.430959	0.0197914	118.659	3.79441
1	1	1	AHR	685.5s : 585.213m/z	685.5	585.213	0.51254	2.64568										115.968	2.9483	0.447939	0.0183326	0.46588	0.0136907	10.0644	0.426349	31.7367	1.60104	0.851668	1.50294	87.7132	3.92804	94.279	3.15272	0.453473	0.0306567	131.007	3.15345	78.3632	0.757505	2.56622	0.735266	101.727	4.02814	15.6595	0.66233	9.29384	0.426812	109.377	3.49759
		1	R	756.9s : 524.324m/z	756.9	524.324	0.40529	2.64451										0.475394	0.0120861	0.447939	0.0183326	0.46588	0.0136907	0.446594	0.0189187	0.458952	0.447999	0.015757	0.484369	0.480457	0.0215162	0.443716	0.014838	0.453473	0.0306567	0.442871	0.0106603	0.455129	0.44846	0.0194178	0.592813	0.501804	0.0198703	0.427396	0.0180771	115.081	5.28499	0.448609	0.0143454
1	1	1	AHR	679.1s : 453.181m/z	679.1	453.181	0.23453	2.64287										48.8743	1.24255	26.087	1.06765	0.46588	0.0136907	25.6473	1.08647	25.2686	0.812011	0.852591	0.727361	0.480457	0.0215162	39.1282	1.30846	17.4036	1.17655	0.442871	0.0106603	14.3638	1.19277	0.629297	1.07473	45.8572	1.81584	36.01	1.52307	23.2612	1.06825	38.6296	1.23528
	1	1	HR	683.7s : 817.301m/z	683.7	817.301	0.1604	2.63932										0.475394	0.0120861	0.447939	0.0183326	0.46588	0.0136907	0.446594	0.0189187	0.458952	0.447999	0.015757	0.484369	0.480457	0.0215162	55.4366	1.85382	0.453473	0.0306567	76.8504	1.84985	33.3052	1.10627	0.938961	1.07015	56.7864	2.24861	38.7753	1.64003	0.430959	0.0197914	54.1966	1.73307
1			A	115.8s : 325.110m/z	115.8	325.11	0.012667	2.60898	[M+H]+	324.1	5.71549	ms	Vitrofolal E	C19H16O5		naphthaldehyde	Organic compounds	39.9108	1.01467	0.447939	0.0183326	22.5412	0.662413	37.5451	1.59049	25.1113	0.769356	0.821475	0.825382	0.480457	0.0215162	0.443716	0.014838	0.453473	0.0306567	0.442871	0.0106603	0.455129	0.44846	0.0194178	0.592813	0.501804	0.0198703	0.427396	0.0180771	0.430959	0.0197914	0.448609	0.0143454
1		1	AR	657.2s : 585.239m/z	657.2	585.239	0.095708	2.59464	[M+Na]+	562.247	5	ms	Trilobine	C35H34N2O5		isoquinolines	Alkaloids	0.475394	0.0120861	0.447939	0.0183326	24.4269	0.717826	0.446594	0.0189187	6.4492	1.67039	0.191791	1.64553	0.480457	0.0215162	0.443716	0.014838	0.453473	0.0306567	0.442871	0.0106603	0.455129	0.44846	0.0194178	0.592813	28.8623	1.14288	0.427396	0.0180771	15.7685	0.724157	28.2804	0.904336
1	1		AH	107.1s : 130.048m/z	107.1	130.048	0.031938	2.59339										5.42429	0.137903	0.447939	0.0183326	0.46588	0.0136907	0.446594	0.0189187	1.69617	1.34549	0.0472113	1.19662	13.2951	0.595392	28.7663	0.961954	15.594	1.05422	0.442871	0.0106603	14.5246	0.823706	0.655556	0.768836	0.501804	0.0198703	0.427396	0.0180771	0.430959	0.0197914	0.448609	0.0143454
	1	1	HR	1046.2s : 404.310m/z	1046.2	404.31	0.22423	2.5735										0.475394	0.0120861	0.447939	0.0183326	0.46588	0.0136907	0.446594	0.0189187	0.458952	0.447999	0.015757	0.484369	0.480457	0.0215162	0.443716	0.014838	41.1686	2.78317	0.442871	0.0106603	10.6339	1.71709	0.707545	1.75174	0.501804	0.0198703	62.1093	2.62697	0.430959	0.0197914	63.4657	2.02948
	1	1	HR	1017.0s : 167.006m/z	1017	167.006	0.073768	2.56157										0.475394	0.0120861	0.447939	0.0183326	0.46588	0.0136907	0.446594	0.0189187	0.458952	0.447999	0.015757	0.484369	33.4036	1.49591	0.443716	0.014838	0.453473	0.0306567	0.442871	0.0106603	8.68591	1.70276	0.388015	1.70819	0.501804	0.0198703	34.8623	1.47453	32.9853	1.51483	33.0865	1.05802
1			A	538.7s : 315.071m/z	538.7	315.071	2.5347e-09	2.52725	[M+H]+	314.064	0	ms	Salicyl acyl glucuronide	C13H14O9	glucuronate		Sugars/Glycosides	20.4986	0.521141	18.6023	0.761327	19.9831	0.587237	16.1797	0.685408	18.8159	0.455961	0.638778	0.469723	0.480457	0.0215162	0.443716	0.014838	0.453473	0.0306567	0.442871	0.0106603	0.455129	0.44846	0.0194178	0.592813	0.501804	0.0198703	0.427396	0.0180771	0.430959	0.0197914	0.448609	0.0143454
	1	1	HR	507.4s : 399.120m/z	507.4	399.12	0.34477	2.52051	[M+Na]+	376.137	19.3151	ms	Loganic acid	C16H24O10	iridoid monoterpeneglusoside		Sugars/Glycosides	0.475394	0.0120861	0.447939	0.0183326	0.46588	0.0136907	0.446594	0.0189187	0.458952	0.447999	0.015757	0.484369	0.480457	0.0215162	0.443716	0.014838	10.6974	0.723187	0.442871	0.0106603	3.01611	1.53688	0.19255	1.65286	97.2773	3.85196	0.427396	0.0180771	11.7164	0.538068	0.448609	0.0143454
1			A	17.1s : 816.503m/z	17.1	816.503	0.0099279	2.48917										24.6241	0.626026	28.3675	1.16098	0.46588	0.0136907	36.8504	1.56106	22.577	0.747136	0.84044	0.823624	0.480457	0.0215162	0.443716	0.014838	0.453473	0.0306567	0.442871	0.0106603	0.455129	0.44846	0.0194178	0.592813	0.501804	0.0198703	0.427396	0.0180771	0.430959	0.0197914	0.448609	0.0143454
1	1		AH	1127.3s : 139.120m/z	1127.3	139.12	0.15274	2.45813										11.7333	0.298299	0.447939	0.0183326	0.46588	0.0136907	0.446594	0.0189187	3.27342	1.55769	0.0873102	1.4653	0.480457	0.0215162	30.4015	1.01664	34.9917	2.36559	0.442871	0.0106603	16.5791	1.07455	0.8536	1.21443	0.501804	0.0198703	0.427396	0.0180771	0.430959	0.0197914	0.448609	0.0143454
1			A	17.3s : 930.154m/z	17.3	930.154	0.007943	2.45752										24.9102	0.633299	30.9804	1.26792	0.46588	0.0136907	30.5699	1.29501	21.7316	0.728957	0.802479	0.794311	0.480457	0.0215162	0.443716	0.014838	0.453473	0.0306567	0.442871	0.0106603	0.455129	0.44846	0.0194178	0.592813	0.501804	0.0198703	0.427396	0.0180771	0.430959	0.0197914	0.448609	0.0143454
		1	R	465.2s : 141.135m/z	465.2	141.135	0.40592	2.44364										0.475394	0.0120861	0.447939	0.0183326	0.46588	0.0136907	0.446594	0.0189187	0.458952	0.447999	0.015757	0.484369	0.480457	0.0215162	0.443716	0.014838	0.453473	0.0306567	0.442871	0.0106603	0.455129	0.44846	0.0194178	0.592813	99.5133	3.9405	0.427396	0.0180771	0.430959	0.0197914	0.448609	0.0143454
1	1		AH	575.5s : 210.550m/z	575.5	210.55	0.27756	2.43435										0.475394	0.0120861	0.447939	0.0183326	41.1387	1.20893	38.4856	1.63033	20.1369	1.07557	0.71742	1.09599	0.480457	0.0215162	0.443716	0.014838	46.5977	3.1502	37.4027	0.900315	21.2312	1.08646	1.02172	1.33074	0.501804	0.0198703	0.427396	0.0180771	0.430959	0.0197914	0.448609	0.0143454
	1		H	505.9s : 226.056m/z	505.9	226.056	0.10047	2.40074										0.475394	0.0120861	0.447939	0.0183326	0.46588	0.0136907	0.446594	0.0189187	0.458952	0.447999	0.015757	0.484369	0.480457	0.0215162	0.443716	0.014838	28.3239	1.91481	26.8813	0.647055	14.0323	1.06609	0.649556	1.27318	0.501804	0.0198703	0.427396	0.0180771	0.430959	0.0197914	0.448609	0.0143454
1			A	17.5s : 199.106m/z	17.5	199.106	1.1049e-05	2.34564										10.7532	0.273381	21.4824	0.879202	18.5505	0.545138	16.5934	0.702933	16.8449	0.504245	0.600164	0.581025	0.480457	0.0215162	0.443716	0.014838	0.453473	0.0306567	0.442871	0.0106603	0.455129	0.44846	0.0194178	0.592813	0.501804	0.0198703	0.427396	0.0180771	0.430959	0.0197914	0.448609	0.0143454
		1	R	578.0s : 857.314m/z	578	857.314	0.1035	2.31344										0.475394	0.0120861	0.447939	0.0183326	0.46588	0.0136907	0.446594	0.0189187	0.458952	0.447999	0.015757	0.484369	0.480457	0.0215162	0.443716	0.014838	0.453473	0.0306567	0.442871	0.0106603	0.455129	0.44846	0.0194178	0.592813	33.1546	1.31284	0.427396	0.0180771	0.430959	0.0197914	28.1963	0.901646
	1	1	HR	1054.3s : 118.084m/z	1054.3	118.084	0.002671	2.29085										0.475394	0.0120861	0.447939	0.0183326	0.46588	0.0136907	0.446594	0.0189187	0.458952	0.447999	0.015757	0.484369	13.0077	0.582521	11.8501	0.39627	10.1178	0.684007	12.4804	0.300415	11.864	0.456524	0.490803	0.542553	0.501804	0.0198703	0.427396	0.0180771	0.430959	0.0197914	11.9081	0.380792
1	1		AH	699.2s : 873.399m/z	699.2	873.399	0.074522	2.23842	[M+H]+	872.404	14	ms	k-Strophanthoside	C42H64O19		Glycosides	Sugars/Glycosides	39.5337	1.00508	0.447939	0.0183326	33.6491	0.988837	25.9482	1.09922	24.8948	0.747592	0.777867	0.721624	31.2324	1.39868	0.443716	0.014838	0.453473	0.0306567	0.442871	0.0106603	8.14312	1.69703	0.363708	1.70281	0.501804	0.0198703	0.427396	0.0180771	0.430959	0.0197914	0.448609	0.0143454
1			A	17.3s : 989.478m/z	17.3	989.478	0.22293	2.23361										9.46995	0.240757	12.0507	0.493192	0.46588	0.0136907	87.0297	3.68676	27.254	1.35218	1.1086	1.42345	0.480457	0.0215162	0.443716	0.014838	0.453473	0.0306567	0.442871	0.0106603	0.455129	0.44846	0.0194178	0.592813	0.501804	0.0198703	0.427396	0.0180771	0.430959	0.0197914	0.448609	0.0143454
		1	R	692.4s : 524.325m/z	692.4	524.325	0.40546	2.22383										0.475394	0.0120861	0.447939	0.0183326	0.46588	0.0136907	0.446594	0.0189187	0.458952	0.447999	0.015757	0.484369	0.480457	0.0215162	0.443716	0.014838	0.453473	0.0306567	0.442871	0.0106603	0.455129	0.44846	0.0194178	0.592813	0.501804	0.0198703	0.427396	0.0180771	0.430959	0.0197914	83.3025	2.66381
1	1	1	AHR	115.7s : 315.125m/z	115.7	315.125	0.0048684	2.18527										25.6104	0.6511	14.9809	0.613117	18.6986	0.549491	21.6077	0.915349	20.2244	0.486957	0.682265	0.491666	10.2809	0.460408	0.443716	0.014838	6.51706	0.44058	0.442871	0.0106603	4.42114	1.04886	0.231622	1.0459	11.4345	0.452781	8.48766	0.358992	14.1607	0.650318	0.448609	0.0143454
1			A	740.2s : 524.335m/z	740.2	524.335	0.40535	2.14189										123.081	3.12912	0.447939	0.0183326	0.46588	0.0136907	0.446594	0.0189187	31.1103	1.76442	0.795016	1.75306	0.480457	0.0215162	0.443716	0.014838	0.453473	0.0306567	0.442871	0.0106603	0.455129	0.44846	0.0194178	0.592813	0.501804	0.0198703	0.427396	0.0180771	0.430959	0.0197914	0.448609	0.0143454
1	1	1	AHR	1042.9s : 139.121m/z	1042.9	139.121	0.767	2.14121	[M+Na]+	116.131	3	ms	1,6-Hexanediamine	C6H16N2	diamines	amines	Organic compounds	215.154	5.46993	0.447939	0.0183326	178.394	5.24242	0.446594	0.0189187	98.6108	1.09924	2.6874	1.08953	0.480457	0.0215162	152.721	5.10703	167.531	11.3258	0.442871	0.0106603	80.2938	1.09215	4.11625	1.21553	0.501804	0.0198703	186.112	7.87178	0.430959	0.0197914	0.448609	0.0143454
1	1	1	AHR	576.9s : 429.168m/z	576.9	429.168	0.032788	2.09783	[M+Na]+	406.178	1	ms	Rubraflavone A	C25H26O5	Flavones	Flavonoids	Phenols	22.4364	0.570407	12.8287	0.525033	33.3117	0.978921	22.6061	0.957642	22.7957	0.548703	0.758001	0.526788	14.2647	0.638815	23.2109	0.776179	10.2647	0.693938	0.442871	0.0106603	12.0458	0.812824	0.529898	0.727025	0.501804	0.0198703	14.5589	0.615783	0.430959	0.0197914	0.448609	0.0143454
1			A	701.1s : 479.153m/z	701.1	479.153	0.12485	2.09623										52.2859	1.32928	0.447939	0.0183326	31.0058	0.911157	0.446594	0.0189187	21.0466	1.1339	0.569422	1.09684	0.480457	0.0215162	0.443716	0.014838	0.453473	0.0306567	0.442871	0.0106603	0.455129	0.44846	0.0194178	0.592813	0.501804	0.0198703	0.427396	0.0180771	0.430959	0.0197914	0.448609	0.0143454
1	1	1	AHR	699.0s : 619.321m/z	699	619.321	0.24136	2.08676										52.3661	1.33132	0.447939	0.0183326	0.46588	0.0136907	25.0444	1.06093	19.5811	1.18205	0.606069	1.08293	32.7719	1.46762	47.6546	1.59359	22.0994	1.49401	71.5993	1.72346	43.5313	0.6181	1.56967	0.451769	38.0705	1.5075	37.9761	1.60623	28.5067	1.30915	58.9143	1.88393
1	1	1	AHR	632.7s : 529.149m/z	632.7	529.149	0.4669	2.08318	[M+Na]+	506.164	9.6288	ms	Chironiside	C21H30O14			Sugars/Glycosides	39.5797	1.00625	0.447939	0.0183326	0.46588	0.0136907	20.9524	0.887589	15.3615	1.15117	0.481465	1.06874	24.8925	1.11476	39.9043	1.33441	0.453473	0.0306567	56.2521	1.35404	30.3756	0.810411	0.958465	0.722466	34.3483	1.36011	0.427396	0.0180771	20.8561	0.9578	0.448609	0.0143454
1	1	1	AHR	665.9s : 701.223m/z	665.9	701.223	0.19371	2.07883	[M+Na]+	678.246	18	ms	Kuwanon J	C40H38O10		Phenylpropanoids	Phenols	21.6589	0.55064	0.447939	0.0183326	18.1141	0.532314	15.8752	0.672506	14.024	0.730754	0.443448	0.721877	18.2221	0.816038	23.3947	0.782327	10.8969	0.736673	31.0293	0.746902	20.8858	0.569057	0.770485	0.449053	0.501804	0.0198703	18.0479	0.763349	13.9629	0.641236	0.448609	0.0143454
	1		H	723.3s : 404.312m/z	723.3	404.312	0.40518	2.06415										0.475394	0.0120861	0.447939	0.0183326	0.46588	0.0136907	0.446594	0.0189187	0.458952	0.447999	0.015757	0.484369	0.480457	0.0215162	0.443716	0.014838	0.453473	0.0306567	58.5316	1.40891	14.9773	1.73749	0.36898	1.6876	0.501804	0.0198703	0.427396	0.0180771	0.430959	0.0197914	0.448609	0.0143454
1	1	1	AHR	582.7s : 375.088m/z	582.7	375.088	0.24227	2.03118	[M+H]+	374.079	4	ms	3,3'-Biplumbagin	C22H14O6	naphthoquinone	Quinone	Phenols	30.4937	0.77525	18.2086	0.745216	0.46588	0.0136907	0.446594	0.0189187	12.4037	1.11822	0.388269	1.05761	24.597	1.10152	33.1833	1.10966	17.9539	1.21376	46.2488	1.11325	30.4958	0.565942	1.13455	0.449042	0.501804	0.0198703	22.2586	0.941446	24.5569	1.12776	36.5305	1.16815
1		1	AR	630.5s : 617.202m/z	630.5	617.202	0.30953	2.02158										0.475394	0.0120861	0.447939	0.0183326	26.7863	0.787161	0.446594	0.0189187	7.03906	1.6803	0.209125	1.65737	0.480457	0.0215162	0.443716	0.014838	0.453473	0.0306567	0.442871	0.0106603	0.455129	0.44846	0.0194178	0.592813	27.8132	1.10134	28.501	1.20547	0.430959	0.0197914	0.448609	0.0143454
1	1	1	AHR	506.0s : 753.273m/z	506	753.273	0.19618	1.99528										22.3489	0.568184	28.448	1.16428	0.46588	0.0136907	0.446594	0.0189187	12.9274	1.07633	0.441268	1.1643	26.8236	1.20124	31.8246	1.06422	32.7977	2.21726	29.0004	0.698066	30.1116	0.454004	1.2952	0.623786	21.3156	0.844049	31.2048	1.31983	0.430959	0.0197914	33.8944	1.08386
1		1	AR	687.6s : 691.307m/z	687.6	691.307	0.19296	1.99189	[M+Na]+	668.331	18	ms	14-Deacetylnudicauline	C36H48N2O10		terpenoid alkaloid	Alkaloids	22.7858	0.579289	12.2757	0.502401	0.46588	0.0136907	15.695	0.664873	12.8056	0.772754	0.440063	0.727991	0.480457	0.0215162	0.443716	0.014838	0.453473	0.0306567	0.442871	0.0106603	0.455129	0.44846	0.0194178	0.592813	0.501804	0.0198703	0.427396	0.0180771	14.1059	0.647803	28.5939	0.91436
1	1	1	AHR	640.7s : 419.222m/z	640.7	419.222	0.47601	1.98897										87.4437	2.22311	39.3568	1.61074	60.6387	1.78197	0.446594	0.0189187	46.9715	0.811547	1.40869	0.741344	62.8913	2.81645	80.4416	2.68999	38.3721	2.59411	117.507	2.82849	74.8029	0.590369	2.73226	0.448605	69.3071	2.7444	56.0503	2.37069	43.0418	1.97666	102.705	3.28424
		1	R	739.7s : 404.309m/z	739.7	404.309	0.40621	1.98461										0.475394	0.0120861	0.447939	0.0183326	0.46588	0.0136907	0.446594	0.0189187	0.458952	0.447999	0.015757	0.484369	0.480457	0.0215162	0.443716	0.014838	0.453473	0.0306567	0.442871	0.0106603	0.455129	0.44846	0.0194178	0.592813	65.8367	2.60698	0.427396	0.0180771	0.430959	0.0197914	0.448609	0.0143454
1	1		AH	756.9s : 645.289m/z	756.9	645.289	0.30342	1.97866	[M+Na]+	622.304	6	ms	Isotetrandrine	C38H42N2O6		isoquinolines	Alkaloids	0.475394	0.0120861	22.3017	0.912731	0.46588	0.0136907	0.446594	0.0189187	5.92239	1.6582	0.239357	1.68472	33.8896	1.51767	0.443716	0.014838	19.6801	1.33046	0.442871	0.0106603	13.6141	1.12788	0.718407	1.0832	0.501804	0.0198703	0.427396	0.0180771	0.430959	0.0197914	0.448609	0.0143454
1	1	1	AHR	539.2s : 241.102m/z	539.2	241.102	0.41032	1.97838										26.4382	0.672146	0.447939	0.0183326	28.9855	0.851788	16.6058	0.703457	18.1194	0.762982	0.561431	0.725622	0.480457	0.0215162	30.7219	1.02735	0.453473	0.0306567	0.442871	0.0106603	8.02468	1.69313	0.272546	1.66051	38.786	1.53583	19.3029	0.816433	0.430959	0.0197914	31.9391	1.02133
1			A	19.5s : 347.237m/z	19.5	347.237	0.10226	1.97192										33.127	0.842199	38.268	1.56618	0.46588	0.0136907	0.446594	0.0189187	18.0769	1.07716	0.610246	1.15031	0.480457	0.0215162	0.443716	0.014838	0.453473	0.0306567	0.442871	0.0106603	0.455129	0.44846	0.0194178	0.592813	0.501804	0.0198703	0.427396	0.0180771	0.430959	0.0197914	0.448609	0.0143454
1			A	538.9s : 495.148m/z	538.9	495.148	1.5051e-12	1.96956	[M+H]+	494.142	5.66702	ms	Polygalaxanthone VI	C23H26O12		xanthones	Phenols	11.1429	0.283289	12.2304	0.50055	11.6526	0.342431	11.185	0.473821	11.5527	0.448828	0.400023	0.500768	0.480457	0.0215162	0.443716	0.014838	0.453473	0.0306567	0.442871	0.0106603	0.455129	0.44846	0.0194178	0.592813	0.501804	0.0198703	0.427396	0.0180771	0.430959	0.0197914	0.448609	0.0143454
1	1		AH	613.0s : 391.194m/z	613	391.194	0.28721	1.93624	[M+H]+	390.183	9	ms	Shinflavanone	C25H26O4	Flavanone	Flavonoids	Phenols	24.3181	0.618247	0.447939	0.0183326	18.4101	0.541013	0.446594	0.0189187	10.9057	1.07533	0.299128	1.04292	0.480457	0.0215162	20.954	0.700709	0.453473	0.0306567	31.6736	0.762411	13.3904	1.10072	0.378823	1.0346	0.501804	0.0198703	0.427396	0.0180771	0.430959	0.0197914	0.448609	0.0143454
1	1	1	AHR	635.5s : 545.214m/z	635.5	545.214	0.41749	1.93406	[M+H]+	544.206	0.127342	ms	Cadambine	C27H32N2O10			Alkaloids	48.751	1.23941	0.447939	0.0183326	0.46588	0.0136907	27.4655	1.1635	19.2826	1.14258	0.608733	1.0724	38.5213	1.72509	38.2905	1.28045	19.1035	1.29148	57.5472	1.38521	38.3656	0.570539	1.42056	0.464909	0.501804	0.0198703	36.1315	1.52821	27.7229	1.27315	43.531	1.39201
	1	1	HR	574.0s : 420.086m/z	574	420.086	0.27421	1.93168										0.475394	0.0120861	0.447939	0.0183326	0.46588	0.0136907	0.446594	0.0189187	0.458952	0.447999	0.015757	0.484369	42.1285	1.88663	44.764	1.49692	0.453473	0.0306567	0.442871	0.0106603	21.9472	1.07767	0.856218	1.08549	0.501804	0.0198703	41.9493	1.77428	0.430959	0.0197914	42.1504	1.34786
1			A	700.9s : 502.169m/z	700.9	502.169	0.11694	1.93153										42.3446	1.07654	0.447939	0.0183326	27.6722	0.813195	0.446594	0.0189187	17.7278	1.11167	0.481746	1.07774	0.480457	0.0215162	0.443716	0.014838	0.453473	0.0306567	0.442871	0.0106603	0.455129	0.44846	0.0194178	0.592813	0.501804	0.0198703	0.427396	0.0180771	0.430959	0.0197914	0.448609	0.0143454
1	1	1	AHR	579.6s : 401.102m/z	579.6	401.102	0.36829	1.9244										0.475394	0.0120861	0.447939	0.0183326	21.4041	0.628996	22.4898	0.952717	11.2043	1.05852	0.403033	1.09846	0.480457	0.0215162	0.443716	0.014838	0.453473	0.0306567	46.2456	1.11317	11.9058	1.72425	0.295046	1.66232	27.6407	1.09451	25.3052	1.0703	11.5845	0.53201	43.1342	1.37932
1	1	1	AHR	635.4s : 507.274m/z	635.4	507.274	0.46242	1.91515										36.766	0.934714	18.0076	0.736991	0.46588	0.0136907	0.446594	0.0189187	13.9215	1.16725	0.426079	1.07325	24.2834	1.08748	29.5121	0.986894	0.453473	0.0306567	44.0267	1.05976	24.5689	0.779624	0.791198	0.714254	24.7746	0.981016	0.427396	0.0180771	16.0425	0.736739	0.448609	0.0143454
1	1		AH	1006.7s : 141.137m/z	1006.7	141.137	0.62172	1.9081										0.475394	0.0120861	85.6035	3.50346	0.46588	0.0136907	0.446594	0.0189187	21.7478	1.7532	0.887039	1.7607	0.480457	0.0215162	80.7823	2.70139	0.453473	0.0306567	0.442871	0.0106603	20.5398	1.75141	0.691055	1.73811	0.501804	0.0198703	0.427396	0.0180771	0.430959	0.0197914	0.448609	0.0143454
1	1	1	AHR	676.7s : 657.302m/z	676.7	657.302	0.47237	1.90547										33.3937	0.848978	16.0977	0.658823	27.8413	0.818163	0.446594	0.0189187	19.4448	0.788239	0.586221	0.726169	20.9936	0.940154	30.969	1.03562	0.453473	0.0306567	45.3577	1.0918	24.4435	0.804131	0.774556	0.715799	0.501804	0.0198703	0.427396	0.0180771	0.430959	0.0197914	35.7203	1.14224
	1		H	679.2s : 905.355m/z	679.2	905.355	0.40515	1.90315										0.475394	0.0120861	0.447939	0.0183326	0.46588	0.0136907	0.446594	0.0189187	0.458952	0.447999	0.015757	0.484369	0.480457	0.0215162	0.443716	0.014838	0.453473	0.0306567	49.8208	1.19923	12.7996	1.72876	0.31656	1.67089	0.501804	0.0198703	0.427396	0.0180771	0.430959	0.0197914	0.448609	0.0143454
	1	1	HR	829.7s : 218.086m/z	829.7	218.086	0.32002	1.9019										0.475394	0.0120861	0.447939	0.0183326	0.46588	0.0136907	0.446594	0.0189187	0.458952	0.447999	0.015757	0.484369	0.480457	0.0215162	0.443716	0.014838	0.453473	0.0306567	45.6049	1.09775	11.7456	1.72337	0.29119	1.66065	0.501804	0.0198703	0.427396	0.0180771	48.5428	2.22929	43.8432	1.402
1	1	1	AHR	728.3s : 747.367m/z	728.3	747.367	0.22297	1.8852										0.475394	0.0120861	0.447939	0.0183326	23.4968	0.690494	0.446594	0.0189187	6.21668	1.66597	0.184958	1.64025	26.1963	1.17315	0.443716	0.014838	0.453473	0.0306567	49.9262	1.20177	19.2549	1.15922	0.605102	1.06141	24.9391	0.987532	22.9015	0.968638	21.6041	0.992152	40.5514	1.29673
1	1	1	AHR	619.3s : 347.165m/z	619.3	347.165	0.49153	1.87592	[M+Na]+	324.173	6.73094	ms	Cordiaquinone B	C21H24O3			Phenols	81.6832	2.07666	0.447939	0.0183326	63.0217	1.852	42.6192	1.80544	46.943	0.783339	1.43811	0.727993	61.4131	2.75025	84.5478	2.82731	31.6603	2.14037	112.251	2.70197	72.468	0.606119	2.60497	0.459236	61.8183	2.44786	58.4698	2.47303	50.3703	2.31322	95.6635	3.05908
1	1	1	AHR	116.5s : 117.053m/z	116.5	117.053	0.28013	1.8758										37.3007	0.948308	0.447939	0.0183326	33.7873	0.992899	0.446594	0.0189187	17.9957	1.07502	0.494614	1.06166	34.3232	1.53709	33.1747	1.10937	0.453473	0.0306567	30.0599	0.723568	24.5028	0.724681	0.850172	0.790116	42.7177	1.69152	29.9463	1.2666	31.9864	1.46895	41.1102	1.3146
1			A	17.3s : 464.903m/z	17.3	464.903	0.010757	1.87017										12.9609	0.329508	0.447939	0.0183326	17.7316	0.521072	20.8308	0.882435	12.9928	0.746523	0.437837	0.843577	0.480457	0.0215162	0.443716	0.014838	0.453473	0.0306567	0.442871	0.0106603	0.455129	0.44846	0.0194178	0.592813	0.501804	0.0198703	0.427396	0.0180771	0.430959	0.0197914	0.448609	0.0143454
		1	R	476.8s : 261.125m/z	476.8	261.125	0.40632	1.86779	[M+Na]+	237.262		ms	3-[(6-Hydrazino-1H-pyrazolo[3,4-d]pyrimidin-4-yl)amino]-1-butanol	C9H15N7O		alcohol	Organic compounds	0.475394	0.0120861	0.447939	0.0183326	0.46588	0.0136907	0.446594	0.0189187	0.458952	0.447999	0.015757	0.484369	0.480457	0.0215162	0.443716	0.014838	0.453473	0.0306567	0.442871	0.0106603	0.455129	0.44846	0.0194178	0.592813	58.3808	2.31174	0.427396	0.0180771	0.430959	0.0197914	0.448609	0.0143454
1			A	16.7s : 900.158m/z	16.7	900.158	0.13444	1.85988										0.475394	0.0120861	43.6012	1.78445	0.46588	0.0136907	23.3266	0.988166	16.9673	1.15055	0.699598	1.15127	0.480457	0.0215162	0.443716	0.014838	0.453473	0.0306567	0.442871	0.0106603	0.455129	0.44846	0.0194178	0.592813	0.501804	0.0198703	0.427396	0.0180771	0.430959	0.0197914	0.448609	0.0143454
	1	1	HR	109.9s : 148.058m/z	109.9	148.058	0.27545	1.85685										0.475394	0.0120861	0.447939	0.0183326	0.46588	0.0136907	0.446594	0.0189187	0.458952	0.447999	0.015757	0.484369	0.480457	0.0215162	0.443716	0.014838	28.6021	1.93362	32.3924	0.779712	15.4797	1.07177	0.687421	1.22476	0.501804	0.0198703	0.427396	0.0180771	25.3363	1.16355	0.448609	0.0143454
1	1	1	AHR	699.0s : 657.268m/z	699	657.268	0.34333	1.85141										54.012	1.37316	39.6031	1.62082	41.3569	1.21534	0.446594	0.0189187	33.8546	0.742671	1.05706	0.734984	42.9715	1.92439	62.1203	2.07732	25.9089	1.75155	86.2012	2.07494	54.3005	0.608849	1.95705	0.452413	63.2482	2.50448	49.5015	2.09371	34.9329	1.60427	78.7809	2.51922
1			A	17.0s : 481.263m/z	17	481.263	1.7172e-06	1.84866	[M+H]+	480.251	9	msms	(-)-Jolkinol A	C29H36O6	diterpenoids	Diterpenes	Terpenes	8.78864	0.223436	10.1153	0.413986	13.7181	0.403129	9.32193	0.394897	10.486	0.48342	0.358862	0.497822	0.480457	0.0215162	0.443716	0.014838	0.453473	0.0306567	0.442871	0.0106603	0.455129	0.44846	0.0194178	0.592813	0.501804	0.0198703	0.427396	0.0180771	0.430959	0.0197914	0.448609	0.0143454
1			A	17.1s : 808.514m/z	17.1	808.514	4.75e-05	1.84699										9.77994	0.248638	13.6381	0.558162	6.39137	0.187821	13.3444	0.565299	10.7885	0.524584	0.38998	0.630112	0.480457	0.0215162	0.443716	0.014838	0.453473	0.0306567	0.442871	0.0106603	0.455129	0.44846	0.0194178	0.592813	0.501804	0.0198703	0.427396	0.0180771	0.430959	0.0197914	0.448609	0.0143454
		1	R	815.1s : 290.642m/z	815.1	290.642	0.40524	1.84692										0.475394	0.0120861	0.447939	0.0183326	0.46588	0.0136907	0.446594	0.0189187	0.458952	0.447999	0.015757	0.484369	0.480457	0.0215162	0.443716	0.014838	0.453473	0.0306567	0.442871	0.0106603	0.455129	0.44846	0.0194178	0.592813	0.501804	0.0198703	0.427396	0.0180771	56.3543	2.58803	0.448609	0.0143454
1		1	AR	614.2s : 447.140m/z	614.2	447.14	0.2187	1.84402	[M+Na]+	424.152	3	ms	Erythynone	C24H24O7	Flavones	Flavonoids	Phenols	18.5552	0.471735	0.447939	0.0183326	10.2771	0.302011	9.19957	0.389713	9.61997	0.802859	0.295448	0.731106	0.480457	0.0215162	0.443716	0.014838	0.453473	0.0306567	0.442871	0.0106603	0.455129	0.44846	0.0194178	0.592813	0.501804	0.0198703	14.4255	0.610137	0.430959	0.0197914	24.7308	0.790829
1			A	16.9s : 843.488m/z	16.9	843.488	0.0095844	1.84383										13.31	0.338384	16.7795	0.686728	19.6885	0.57858	0.446594	0.0189187	12.5562	0.736467	0.405653	0.774311	0.480457	0.0215162	0.443716	0.014838	0.453473	0.0306567	0.442871	0.0106603	0.455129	0.44846	0.0194178	0.592813	0.501804	0.0198703	0.427396	0.0180771	0.430959	0.0197914	0.448609	0.0143454
1	1	1	AHR	614.0s : 373.179m/z	614	373.179	0.20413	1.83967										0.475394	0.0120861	9.5365	0.390296	0.46588	0.0136907	12.0547	0.510662	5.63312	1.03192	0.231684	1.06093	13.9463	0.624554	15.0374	0.502857	8.17345	0.552559	29.5007	0.710108	16.6645	0.649824	0.59752	0.465916	0.501804	0.0198703	0.427396	0.0180771	10.9471	0.502739	20.451	0.653972
1	1	1	AHR	683.2s : 773.275m/z	683.2	773.275	0.38842	1.81479										0.475394	0.0120861	0.447939	0.0183326	0.46588	0.0136907	27.7619	1.17605	7.28778	1.68252	0.30504	1.70816	37.7343	1.68985	0.443716	0.014838	0.453473	0.0306567	69.6411	1.67632	27.0682	1.15793	0.852916	1.07119	51.6249	2.04423	0.427396	0.0180771	24.5178	1.12596	48.5135	1.55134
1	1	1	AHR	1017.2s : 232.923m/z	1017.2	232.923	0.12445	1.81226										0.475394	0.0120861	0.447939	0.0183326	0.46588	0.0136907	11.0524	0.468202	3.11039	1.54053	0.128078	1.59721	22.8645	1.02394	26.2423	0.87755	0.453473	0.0306567	17.5605	0.422696	16.7802	0.74133	0.58871	0.800836	35.6952	1.41345	0.427396	0.0180771	24.8169	1.1397	20.6946	0.661761
1	1	1	AHR	653.1s : 651.314m/z	653.1	651.314	0.5917	1.8117										0.475394	0.0120861	31.0467	1.27064	0.46588	0.0136907	33.6457	1.4253	16.4084	1.07079	0.68043	1.08117	41.9265	1.87759	0.443716	0.014838	22.145	1.4971	80.8067	1.94509	36.3305	0.928789	1.33365	0.736449	46.9786	1.86024	45.4867	1.9239	0.430959	0.0197914	0.448609	0.0143454
1	1	1	AHR	546.6s : 731.151m/z	546.6	731.151	0.10117	1.80159	[M+H]+	730.153	13	ms	ent-Epicatechin-(4alpha->8)-ent-epicatechin 3-gallate	C37H30O16	Flavans	Flavonoids	Phenols	30.637	0.778894	0.447939	0.0183326	24.638	0.724029	19.6879	0.834023	18.8527	0.748313	0.58882	0.719209	0.480457	0.0215162	0.443716	0.014838	0.453473	0.0306567	15.0527	0.362331	4.10758	1.6021	0.107335	1.44362	0.501804	0.0198703	0.427396	0.0180771	16.185	0.743285	0.448609	0.0143454
1	1	1	AHR	729.0s : 929.420m/z	729	929.42	0.43416	1.79049										0.475394	0.0120861	0.447939	0.0183326	28.2141	0.829119	18.8044	0.796596	11.9855	1.09613	0.414033	1.06239	24.2676	1.08677	35.5703	1.18948	0.453473	0.0306567	63.443	1.52713	30.9336	0.857945	0.95851	0.735689	0.501804	0.0198703	27.0342	1.14343	20.4413	0.938752	42.7055	1.36562
	1		H	829.8s : 178.551m/z	829.8	178.551	0.0076214	1.78346										0.475394	0.0120861	0.447939	0.0183326	0.46588	0.0136907	0.446594	0.0189187	0.458952	0.447999	0.015757	0.484369	8.43361	0.377681	7.63386	0.255279	8.92428	0.603318	0.442871	0.0106603	6.35866	0.702684	0.311735	0.819332	0.501804	0.0198703	0.427396	0.0180771	0.430959	0.0197914	0.448609	0.0143454
1	1	1	AHR	685.6s : 395.161m/z	685.6	395.161	0.28453	1.78114										0.475394	0.0120861	12.041	0.492799	16.1121	0.47348	11.7226	0.496592	10.0878	0.729445	0.368739	0.715825	0.480457	0.0215162	17.3677	0.580783	0.453473	0.0306567	0.442871	0.0106603	4.68613	1.62517	0.160904	1.57218	25.3689	1.00455	15.8029	0.668398	0.430959	0.0197914	19.2461	0.615443
1			A	17.2s : 910.143m/z	17.2	910.143	0.010211	1.77733										12.6381	0.321303	0.447939	0.0183326	19.1273	0.562089	14.7416	0.624487	11.7388	0.740373	0.381553	0.768182	0.480457	0.0215162	0.443716	0.014838	0.453473	0.0306567	0.442871	0.0106603	0.455129	0.44846	0.0194178	0.592813	0.501804	0.0198703	0.427396	0.0180771	0.430959	0.0197914	0.448609	0.0143454
1	1	1	AHR	629.0s : 535.230m/z	629	535.23	0.32428	1.76559	[M+Na]+	512.241	0	ms	Fissinolide	C29H36O8	limonoids	Triterpenes	Terpenes	29.5129	0.750315	0.447939	0.0183326	0.46588	0.0136907	13.0187	0.551499	10.8613	1.18571	0.333459	1.07272	19.9411	0.893016	25.7894	0.862407	12.3575	0.83542	37.588	0.904775	23.919	0.590336	0.873904	0.448285	0.501804	0.0198703	18.9415	0.801148	14.6724	0.67382	25.8725	0.827339
	1		H	615.3s : 237.083m/z	615.3	237.083	0.40534	1.76302	[M+Na]+	213.235		ms	N-(2-Pyrazinylmethyl)benzamide	C12H11N3O		amide	Organic compounds	0.475394	0.0120861	0.447939	0.0183326	0.46588	0.0136907	0.446594	0.0189187	0.458952	0.447999	0.015757	0.484369	0.480457	0.0215162	0.443716	0.014838	44.9199	3.03677	0.442871	0.0106603	11.5717	1.7229	0.770946	1.75479	0.501804	0.0198703	0.427396	0.0180771	0.430959	0.0197914	0.448609	0.0143454
1	1	1	AHR	698.7s : 851.415m/z	698.7	851.415	0.4175	1.76225										0.475394	0.0120861	0.447939	0.0183326	30.5866	0.898839	0.446594	0.0189187	7.98913	1.69318	0.237044	1.67281	0.480457	0.0215162	0.443716	0.014838	19.4343	1.31384	68.1878	1.64134	22.1366	1.32854	0.747882	1.08442	38.6731	1.53136	33.8075	1.42992	0.430959	0.0197914	53.1679	1.70018
1	1		AH	701.1s : 484.160m/z	701.1	484.16	0.23368	1.75102	[M+Na]+	461.169	4	ms	Cephalezomine J	C23H27NO9			Alkaloids	54.3304	1.38126	20.2568	0.829042	0.46588	0.0136907	0.446594	0.0189187	18.8749	1.24884	0.560727	1.12425	0.480457	0.0215162	0.443716	0.014838	12.5547	0.848752	0.442871	0.0106603	3.48045	1.57031	0.223942	1.67186	0.501804	0.0198703	0.427396	0.0180771	0.430959	0.0197914	0.448609	0.0143454
		1	R	575.3s : 266.558m/z	575.3	266.558	0.10589	1.74132										0.475394	0.0120861	0.447939	0.0183326	0.46588	0.0136907	0.446594	0.0189187	0.458952	0.447999	0.015757	0.484369	0.480457	0.0215162	0.443716	0.014838	0.453473	0.0306567	0.442871	0.0106603	0.455129	0.44846	0.0194178	0.592813	19.5276	0.773248	0.427396	0.0180771	0.430959	0.0197914	15.7763	0.504486
	1		H	1048.1s : 807.614m/z	1048.1	807.614	0.40511	1.74114										0.475394	0.0120861	0.447939	0.0183326	0.46588	0.0136907	0.446594	0.0189187	0.458952	0.447999	0.015757	0.484369	0.480457	0.0215162	0.443716	0.014838	0.453473	0.0306567	41.7684	1.0054	10.7865	1.71756	0.268103	1.64966	0.501804	0.0198703	0.427396	0.0180771	0.430959	0.0197914	0.448609	0.0143454
1			A	17.5s : 926.144m/z	17.5	926.144	3.6893e-09	1.72152										7.60356	0.193307	9.67479	0.395956	9.39033	0.275951	9.25743	0.392164	8.98153	0.45621	0.314345	0.522463	0.480457	0.0215162	0.443716	0.014838	0.453473	0.0306567	0.442871	0.0106603	0.455129	0.44846	0.0194178	0.592813	0.501804	0.0198703	0.427396	0.0180771	0.430959	0.0197914	0.448609	0.0143454
1			A	17.4s : 880.308m/z	17.4	880.308	1.8724e-06	1.71877										7.98926	0.203113	11.5635	0.473256	9.76589	0.286987	7.20953	0.305411	9.13206	0.483656	0.317192	0.543571	0.480457	0.0215162	0.443716	0.014838	0.453473	0.0306567	0.442871	0.0106603	0.455129	0.44846	0.0194178	0.592813	0.501804	0.0198703	0.427396	0.0180771	0.430959	0.0197914	0.448609	0.0143454
		1	R	830.2s : 297.054m/z	830.2	297.054	0.40554	1.70977										0.475394	0.0120861	0.447939	0.0183326	0.46588	0.0136907	0.446594	0.0189187	0.458952	0.447999	0.015757	0.484369	0.480457	0.0215162	0.443716	0.014838	0.453473	0.0306567	0.442871	0.0106603	0.455129	0.44846	0.0194178	0.592813	0.501804	0.0198703	0.427396	0.0180771	0.430959	0.0197914	49.4345	1.58079
1			A	17.2s : 737.357m/z	17.2	737.357	0.40524	1.70759	[M+Na]+	714.373	6	ms	Delavaine A	C38H54N2O11		terpenoid alkaloid	Alkaloids	0.475394	0.0120861	0.447939	0.0183326	78.526	2.30762	0.446594	0.0189187	19.974	1.75054	0.589239	1.7421	0.480457	0.0215162	0.443716	0.014838	0.453473	0.0306567	0.442871	0.0106603	0.455129	0.44846	0.0194178	0.592813	0.501804	0.0198703	0.427396	0.0180771	0.430959	0.0197914	0.448609	0.0143454
1			A	17.4s : 474.936m/z	17.4	474.936	0.0072276	1.7047										14.5621	0.370218	13.6964	0.560548	13.8037	0.405644	0.446594	0.0189187	10.6272	0.711964	0.338832	0.736052	0.480457	0.0215162	0.443716	0.014838	0.453473	0.0306567	0.442871	0.0106603	0.455129	0.44846	0.0194178	0.592813	0.501804	0.0198703	0.427396	0.0180771	0.430959	0.0197914	0.448609	0.0143454
1	1	1	AHR	666.2s : 663.276m/z	666.2	663.276	0.1747	1.69727										15.3176	0.389424	8.16097	0.334001	13.7021	0.40266	10.2207	0.432969	11.8503	0.506425	0.389764	0.456578	0.480457	0.0215162	12.7091	0.424997	0.453473	0.0306567	0.442871	0.0106603	3.52148	1.57131	0.121958	1.50381	14.063	0.556863	0.427396	0.0180771	9.30635	0.427387	20.3993	0.652319
1	1		AH	650.4s : 645.237m/z	650.4	645.237	0.022777	1.69166	[M+H]+	644.226	6	ms	4'-O-Methylneobavaisoflavone 7-O-(2''-p-coumaroylglucoside)	C36H36O11	Flavones	Flavonoids	Phenols	0.475394	0.0120861	16.2871	0.666573	16.9836	0.499091	16.2949	0.690287	12.5102	0.713437	0.467009	0.735666	0.480457	0.0215162	0.443716	0.014838	9.1874	0.621106	0.442871	0.0106603	2.63861	1.50111	0.16703	1.63218	0.501804	0.0198703	0.427396	0.0180771	0.430959	0.0197914	0.448609	0.0143454
1	1	1	AHR	720.9s : 979.467m/z	720.9	979.467	0.52513	1.67525	[M+Na]+	956.477	0	ms	Tragopogonsaponin C	C51H72O17	triterpene saponins	Saponins	Terpenes	29.1589	0.741317	4.06185	0.166238	0.46588	0.0136907	15.487	0.656061	12.2934	1.01534	0.394326	0.905709	21.9997	0.985208	0.443716	0.014838	10.1738	0.687789	42.5773	1.02487	18.7986	0.947742	0.678177	0.745525	25.0196	0.990718	0.427396	0.0180771	0.430959	0.0197914	0.448609	0.0143454
1	1	1	AHR	692.3s : 961.451m/z	692.3	961.451	0.49617	1.6743										0.475394	0.0120861	15.3406	0.62784	0.46588	0.0136907	21.452	0.908754	9.43349	1.07479	0.390593	1.09533	0.480457	0.0215162	30.6654	1.02546	14.7411	0.996562	52.6075	1.26631	24.6236	0.904736	0.827462	0.729549	36.6254	1.45028	22.996	0.972637	0.430959	0.0197914	0.448609	0.0143454
1			A	17.0s : 525.290m/z	17	525.29	1.1365e-07	1.67174	[M+Na]+	502.3	14	ms	Kolanone	C33H42O4	monoterpenoids	Monoterpenes	Terpenes	7.96149	0.202407	10.2745	0.420502	7.21461	0.212014	8.78553	0.372174	8.55904	0.466482	0.301774	0.549114	0.480457	0.0215162	0.443716	0.014838	0.453473	0.0306567	0.442871	0.0106603	0.455129	0.44846	0.0194178	0.592813	0.501804	0.0198703	0.427396	0.0180771	0.430959	0.0197914	0.448609	0.0143454
1	1	1	AHR	865.5s : 419.271m/z	865.5	419.271	0.17456	1.67091	[M+H]+	418.257	16	ms	Pumilaside A	C21H38O8			Phenols	21.4108	0.544334	15.996	0.65466	20.3506	0.598037	16.6442	0.705083	18.6004	0.464314	0.625528	0.457472	19.1674	0.858372	19.0108	0.635729	19.6695	1.32974	17.4788	0.42073	18.8316	0.449319	0.811142	0.610445	0.501804	0.0198703	0.427396	0.0180771	20.3599	0.935013	19.6195	0.627383
	1	1	HR	662.1s : 707.300m/z	662.1	707.3	0.06409	1.67012										0.475394	0.0120861	0.447939	0.0183326	0.46588	0.0136907	0.446594	0.0189187	0.458952	0.447999	0.015757	0.484369	0.480457	0.0215162	11.2637	0.376663	0.453473	0.0306567	0.442871	0.0106603	3.16013	1.54659	0.109874	1.4729	11.5509	0.457391	11.2914	0.477581	0.430959	0.0197914	17.9974	0.575512
1	1	1	AHR	628.7s : 517.221m/z	628.7	517.221	0.18441	1.649	[M+Na]+	494.231	2	ms	Microlenin	C29H34O7	sesquiterpenoids	Sesquiterpenes	Terpenes	18.6532	0.474226	9.61281	0.393419	13.1954	0.387769	9.15985	0.388031	12.6553	0.53864	0.410861	0.456025	14.8061	0.663059	17.4373	0.583109	6.61569	0.447248	20.5236	0.494021	14.8457	0.566588	0.546859	0.472244	11.3014	0.447509	14.2071	0.600903	0.430959	0.0197914	0.448609	0.0143454
1	1	1	AHR	484.6s : 173.078m/z	484.6	173.078	0.42516	1.63543										29.4	0.747446	18.5179	0.757875	26.4277	0.776623	15.0836	0.638975	22.3573	0.51665	0.73023	0.453222	0.480457	0.0215162	32.6473	1.09174	11.5217	0.778911	42.7308	1.02857	21.845	0.885783	0.730183	0.734601	0.501804	0.0198703	24.0771	1.01836	17.4344	0.800662	0.448609	0.0143454
1	1	1	AHR	539.0s : 147.058m/z	539	147.058	0.46579	1.62671	[M+H]+	146.0480	18	ms	4-Hydroxyquinazoline	C8H6N2O			Organic compounds	22.0718	0.561138	0.447939	0.0183326	0.46588	0.0136907	0.446594	0.0189187	5.85806	1.65937	0.15302	1.60353	0.480457	0.0215162	21.5266	0.719857	0.453473	0.0306567	32.717	0.787526	13.7944	1.10259	0.389889	1.03658	0.501804	0.0198703	0.427396	0.0180771	12.9815	0.596167	0.448609	0.0143454
1	1	1	AHR	690.4s : 745.324m/z	690.4	745.324	0.43538	1.62591										28.6857	0.729285	0.447939	0.0183326	21.0859	0.619644	17.7236	0.750811	16.9858	0.755407	0.529518	0.720747	22.8123	1.0216	28.989	0.969401	0.453473	0.0306567	0.442871	0.0106603	13.1744	1.07731	0.50808	1.05917	25.6382	1.01521	22.0376	0.9321	18.5585	0.852284	29.2451	0.935184
1		1	AR	688.9s : 555.170m/z	688.9	555.17	0.0035769	1.62339										5.74156	0.145969	0.447939	0.0183326	0.46588	0.0136907	0.446594	0.0189187	1.77549	1.36502	0.0492278	1.22025	0.480457	0.0215162	0.443716	0.014838	0.453473	0.0306567	0.442871	0.0106603	0.455129	0.44846	0.0194178	0.592813	7.36274	0.291547	4.95099	0.209406	5.29749	0.243283	5.45538	0.174449
1	1	1	AHR	737.2s : 639.289m/z	737.2	639.289	0.50305	1.62326										25.8028	0.655993	0.447939	0.0183326	0.46588	0.0136907	19.675	0.833475	11.5979	1.07594	0.380373	1.06996	0.480457	0.0215162	0.443716	0.014838	0.453473	0.0306567	35.8938	0.863994	9.31785	1.70634	0.232751	1.62862	31.7669	1.2579	23.4801	0.993108	0.430959	0.0197914	31.0724	0.993616
1			A	17.4s : 979.465m/z	17.4	979.465	0.10202	1.61772	[M+Na]+	956.477	1	ms	Tragopogonsaponin C	C51H72O17	triterpene saponins	Saponins	Terpenes	22.5323	0.572845	25.795	1.0557	0.46588	0.0136907	0.446594	0.0189187	12.3099	1.06585	0.415289	1.13667	0.480457	0.0215162	0.443716	0.014838	0.453473	0.0306567	0.442871	0.0106603	0.455129	0.44846	0.0194178	0.592813	0.501804	0.0198703	0.427396	0.0180771	0.430959	0.0197914	0.448609	0.0143454
1			A	17.2s : 725.521m/z	17.2	725.521	0.11146	1.61576										0.475394	0.0120861	20.2021	0.826804	0.46588	0.0136907	28.7959	1.21986	12.4848	1.08869	0.518109	1.10581	0.480457	0.0215162	0.443716	0.014838	0.453473	0.0306567	0.442871	0.0106603	0.455129	0.44846	0.0194178	0.592813	0.501804	0.0198703	0.427396	0.0180771	0.430959	0.0197914	0.448609	0.0143454
		1	R	483.3s : 305.151m/z	483.3	305.151	0.40666	1.61111	[M+Na]+	282.162		ms	Miltirone	C19H22O2	diterpenoids	Diterpenes	Terpenes	0.475394	0.0120861	0.447939	0.0183326	0.46588	0.0136907	0.446594	0.0189187	0.458952	0.447999	0.015757	0.484369	0.480457	0.0215162	0.443716	0.014838	0.453473	0.0306567	0.442871	0.0106603	0.455129	0.44846	0.0194178	0.592813	43.5863	1.72592	0.427396	0.0180771	0.430959	0.0197914	0.448609	0.0143454
		1	R	692.0s : 977.409m/z	692	977.409	0.12037	1.60448										0.475394	0.0120861	0.447939	0.0183326	0.46588	0.0136907	0.446594	0.0189187	0.458952	0.447999	0.015757	0.484369	0.480457	0.0215162	0.443716	0.014838	0.453473	0.0306567	0.442871	0.0106603	0.455129	0.44846	0.0194178	0.592813	18.5515	0.734598	11.8126	0.499624	0.430959	0.0197914	0.448609	0.0143454
	1		H	615.6s : 945.321m/z	615.6	945.321	0.40507	1.60335										0.475394	0.0120861	0.447939	0.0183326	0.46588	0.0136907	0.446594	0.0189187	0.458952	0.447999	0.015757	0.484369	0.480457	0.0215162	0.443716	0.014838	0.453473	0.0306567	35.4837	0.854123	9.21534	1.70542	0.230284	1.62691	0.501804	0.0198703	0.427396	0.0180771	0.430959	0.0197914	0.448609	0.0143454
1	1	1	AHR	506.1s : 217.102m/z	506.1	217.102	0.44151	1.591										0.475394	0.0120861	22.547	0.922773	0.46588	0.0136907	0.446594	0.0189187	5.98373	1.65953	0.241867	1.6858	0.480457	0.0215162	0.443716	0.014838	11.7409	0.793734	0.442871	0.0106603	3.27699	1.55682	0.210187	1.66423	24.3804	0.965408	29.6564	1.25434	0.430959	0.0197914	0.448609	0.0143454
1	1	1	AHR	710.5s : 945.409m/z	710.5	945.409	0.34688	1.59047										45.2058	1.14928	22.3185	0.913421	0.46588	0.0136907	25.3387	1.0734	23.3322	0.813729	0.787448	0.730433	32.5343	1.45698	43.533	1.45576	16.9412	1.14529	62.5427	1.50546	38.8878	0.618359	1.39087	0.458911	45.4151	1.79833	35.0628	1.48301	25.329	1.16321	51.8458	1.6579
		1	R	473.2s : 158.150m/z	473.2	158.15	0.4067	1.5897										0.475394	0.0120861	0.447939	0.0183326	0.46588	0.0136907	0.446594	0.0189187	0.458952	0.447999	0.015757	0.484369	0.480457	0.0215162	0.443716	0.014838	0.453473	0.0306567	0.442871	0.0106603	0.455129	0.44846	0.0194178	0.592813	42.4509	1.68096	0.427396	0.0180771	0.430959	0.0197914	0.448609	0.0143454
1			A	17.0s : 787.506m/z	17	787.506	0.13673	1.58475										16.8933	0.429483	0.447939	0.0183326	31.9725	0.939565	0.446594	0.0189187	12.4401	1.14588	0.351575	1.16618	0.480457	0.0215162	0.443716	0.014838	0.453473	0.0306567	0.442871	0.0106603	0.455129	0.44846	0.0194178	0.592813	0.501804	0.0198703	0.427396	0.0180771	0.430959	0.0197914	0.448609	0.0143454
1	1	1	AHR	716.2s : 423.201m/z	716.2	423.201	0.40194	1.58213	[M+H]+	422.194	0	msms	Valtratum	C22H30O8	monoterpenoids	Monoterpenes	Terpenes	0.475394	0.0120861	27.8767	1.1409	40.0532	1.17703	37.2518	1.57806	26.4143	0.742015	0.97702	0.745638	37.072	1.66019	0.443716	0.014838	0.453473	0.0306567	0.442871	0.0106603	9.60301	1.71096	0.429085	1.71589	0.501804	0.0198703	0.427396	0.0180771	40.555	1.86246	0.448609	0.0143454
	1		H	1034.5s : 190.976m/z	1034.5	190.976	0.40509	1.57526										0.475394	0.0120861	0.447939	0.0183326	0.46588	0.0136907	0.446594	0.0189187	0.458952	0.447999	0.015757	0.484369	0.480457	0.0215162	35.2113	1.17748	0.453473	0.0306567	0.442871	0.0106603	9.14703	1.70485	0.310078	1.67599	0.501804	0.0198703	0.427396	0.0180771	0.430959	0.0197914	0.448609	0.0143454
		1	R	830.1s : 198.079m/z	830.1	198.079	0.40512	1.57495										0.475394	0.0120861	0.447939	0.0183326	0.46588	0.0136907	0.446594	0.0189187	0.458952	0.447999	0.015757	0.484369	0.480457	0.0215162	0.443716	0.014838	0.453473	0.0306567	0.442871	0.0106603	0.455129	0.44846	0.0194178	0.592813	0.501804	0.0198703	40.5933	1.71693	0.430959	0.0197914	0.448609	0.0143454
1	1	1	AHR	547.0s : 329.152m/z	547	329.152	0.62437	1.56046										64.9149	1.65035	0.447939	0.0183326	52.2033	1.53408	0.446594	0.0189187	29.5032	1.0923	0.805421	1.07559	44.2275	1.98063	62.7952	2.09989	25.56	1.72796	70.8491	1.7054	50.858	0.564365	1.87847	0.456004	89.8135	3.55641	0.427396	0.0180771	33.159	1.5228	59.9665	1.91758
1	1		AH	546.8s : 345.127m/z	546.8	345.127	0.062965	1.55402	[M+H]+	344.126	18	ms	Diosbulbin D	C19H20O6			Organic compounds	7.37061	0.187385	6.48551	0.26543	5.51058	0.161938	0.446594	0.0189187	4.95332	0.702549	0.158418	0.718619	10.46	0.46843	10.019	0.335038	5.37204	0.363172	0.442871	0.0106603	6.57348	0.762809	0.294325	0.733594	0.501804	0.0198703	0.427396	0.0180771	0.430959	0.0197914	0.448609	0.0143454
1	1	1	AHR	422.4s : 141.136m/z	422.4	141.136	0.24681	1.55255										0.475394	0.0120861	12.5323	0.512906	36.4453	1.07101	29.3197	1.24204	19.6932	0.843665	0.709511	0.816386	0.480457	0.0215162	14.2007	0.474875	9.7996	0.662493	0.442871	0.0106603	6.2309	1.05815	0.292386	1.06987	0.501804	0.0198703	0.427396	0.0180771	11.8244	0.543025	18.8159	0.601686
1	1		AH	561.3s : 962.134m/z	561.3	962.134	0.067123	1.54459										13.8214	0.351385	14.102	0.577145	15.6656	0.46036	0.446594	0.0189187	11.0089	0.714781	0.351952	0.741562	0.480457	0.0215162	0.443716	0.014838	8.23926	0.557008	13.3777	0.322013	5.63528	1.07082	0.228844	1.08599	0.501804	0.0198703	0.427396	0.0180771	0.430959	0.0197914	0.448609	0.0143454
		1	R	634.7s : 485.226m/z	634.7	485.226	0.019877	1.54074										0.475394	0.0120861	0.447939	0.0183326	0.46588	0.0136907	0.446594	0.0189187	0.458952	0.447999	0.015757	0.484369	0.480457	0.0215162	0.443716	0.014838	0.453473	0.0306567	0.442871	0.0106603	0.455129	0.44846	0.0194178	0.592813	9.04134	0.358016	4.43327	0.187509	0.430959	0.0197914	9.91978	0.31721
1	1	1	AHR	615.4s : 473.162m/z	615.4	473.162	0.80153	1.54037										113.466	2.88467	0.447939	0.0183326	20.3189	0.597105	0.446594	0.0189187	33.6698	1.45955	0.879757	1.41536	0.480457	0.0215162	107.655	3.60003	0.453473	0.0306567	141.557	3.40739	62.5364	1.10538	1.7649	1.08266	0.501804	0.0198703	79.8764	3.37844	11.836	0.543557	124.132	3.96942
1			A	17.3s : 967.153m/z	17.3	967.153	0.10899	1.53966										18.8021	0.478012	0.447939	0.0183326	0.46588	0.0136907	25.5308	1.08154	11.3117	1.07939	0.397893	1.1869	0.480457	0.0215162	0.443716	0.014838	0.453473	0.0306567	0.442871	0.0106603	0.455129	0.44846	0.0194178	0.592813	0.501804	0.0198703	0.427396	0.0180771	0.430959	0.0197914	0.448609	0.0143454
1		1	AR	506.2s : 451.105m/z	506.2	451.105	0.32125	1.53705	[M+Na]+	428.111	11	ms	Catechin 3-O-(1-hydroxy-6-oxo-2-cyclohexene-1-carboxylate)	C22H20O9	Flavans	Flavonoids	Phenols	21.9991	0.55929	26.3262	1.07744	0.46588	0.0136907	0.446594	0.0189187	12.3094	1.06897	0.417335	1.14721	0.480457	0.0215162	0.443716	0.014838	0.453473	0.0306567	0.442871	0.0106603	0.455129	0.44846	0.0194178	0.592813	0.501804	0.0198703	0.427396	0.0180771	23.779	1.09203	0.448609	0.0143454
	1		H	17.3s : 872.805m/z	17.3	872.805	0.40534	1.52598										0.475394	0.0120861	0.447939	0.0183326	0.46588	0.0136907	0.446594	0.0189187	0.458952	0.447999	0.015757	0.484369	0.480457	0.0215162	0.443716	0.014838	33.7646	2.28263	0.442871	0.0106603	8.78292	1.70199	0.582411	1.74378	0.501804	0.0198703	0.427396	0.0180771	0.430959	0.0197914	0.448609	0.0143454
1	1	1	AHR	619.3s : 369.146m/z	619.3	369.146	0.61392	1.52408	[M+H]+	368.137	4	ms	Aquiledine	C20H20N2O5		Flavonoids	Phenols	40.0525	1.01827	0.447939	0.0183326	40.5877	1.19274	0.446594	0.0189187	20.3837	1.07549	0.562064	1.07092	24.1901	1.0833	37.187	1.24355	19.2409	1.30076	54.4484	1.31062	33.7666	0.602266	1.23456	0.453248	46.7611	1.85163	23.9904	1.01469	23.3097	1.07048	0.448609	0.0143454
1	1	1	AHR	705.3s : 785.345m/z	705.3	785.345	0.42071	1.52332										0.475394	0.0120861	12.7236	0.520733	23.9676	0.704329	13.7741	0.583501	12.7352	0.792356	0.455162	0.732722	21.1656	0.947855	27.1791	0.90888	10.811	0.730871	41.44	0.997497	25.149	0.627747	0.896276	0.461064	26.6928	1.05697	0.427396	0.0180771	12.8976	0.592312	34.6291	1.10735
	1		H	506.0s : 228.560m/z	506	228.56	0.10133	1.52268										0.475394	0.0120861	0.447939	0.0183326	0.46588	0.0136907	0.446594	0.0189187	0.458952	0.447999	0.015757	0.484369	11.8159	0.529151	0.443716	0.014838	11.3877	0.769858	0.442871	0.0106603	6.02257	1.029	0.331127	1.09112	0.501804	0.0198703	0.427396	0.0180771	0.430959	0.0197914	0.448609	0.0143454
1			A	17.2s : 876.499m/z	17.2	876.499	0.11354	1.52191										0.475394	0.0120861	17.6938	0.724147	0.46588	0.0136907	26.0165	1.10211	11.1629	1.08947	0.463009	1.10833	0.480457	0.0215162	0.443716	0.014838	0.453473	0.0306567	0.442871	0.0106603	0.455129	0.44846	0.0194178	0.592813	0.501804	0.0198703	0.427396	0.0180771	0.430959	0.0197914	0.448609	0.0143454
		1	R	160.4s : 141.013m/z	160.4	141.013	0.4056	1.52044										0.475394	0.0120861	0.447939	0.0183326	0.46588	0.0136907	0.446594	0.0189187	0.458952	0.447999	0.015757	0.484369	0.480457	0.0215162	0.443716	0.014838	0.453473	0.0306567	0.442871	0.0106603	0.455129	0.44846	0.0194178	0.592813	0.501804	0.0198703	0.427396	0.0180771	0.430959	0.0197914	39.1908	1.25322
1			A	701.0s : 409.157m/z	701	409.157	0.40535	1.515										61.8069	1.57134	0.447939	0.0183326	0.46588	0.0136907	0.446594	0.0189187	15.7918	1.74074	0.405569	1.71874	0.480457	0.0215162	0.443716	0.014838	0.453473	0.0306567	0.442871	0.0106603	0.455129	0.44846	0.0194178	0.592813	0.501804	0.0198703	0.427396	0.0180771	0.430959	0.0197914	0.448609	0.0143454
	1		H	1035.2s : 189.967m/z	1035.2	189.967	0.40608	1.50545										0.475394	0.0120861	0.447939	0.0183326	0.46588	0.0136907	0.446594	0.0189187	0.458952	0.447999	0.015757	0.484369	32.5786	1.45896	0.443716	0.014838	0.453473	0.0306567	0.442871	0.0106603	8.47966	1.70066	0.378779	1.70623	0.501804	0.0198703	0.427396	0.0180771	0.430959	0.0197914	0.448609	0.0143454
		1	R	703.0s : 995.448m/z	703	995.448	0.11434	1.50308	[M+Na]+	972.174		ms	N-[6a-(Allyloxy)-4-[(benzyloxy)imino]-1,2-bis(4-hydroxybutyl)-10-(2-naphthyloxy)-1,2,4,5,6,6a,11b,11c-octahydrobenzo[kl]xanthen-6-yl]-4-cyano-N-(1-naphthylmethyl)benzamide	C63H61N3O7		amide	Organic compounds	0.475394	0.0120861	0.447939	0.0183326	0.46588	0.0136907	0.446594	0.0189187	0.458952	0.447999	0.015757	0.484369	0.480457	0.0215162	0.443716	0.014838	0.453473	0.0306567	0.442871	0.0106603	0.455129	0.44846	0.0194178	0.592813	11.0725	0.438446	0.427396	0.0180771	0.430959	0.0197914	15.866	0.507354
	1		H	1016.1s : 142.565m/z	1016.1	142.565	0.40506	1.50068										0.475394	0.0120861	0.447939	0.0183326	0.46588	0.0136907	0.446594	0.0189187	0.458952	0.447999	0.015757	0.484369	0.480457	0.0215162	31.9955	1.06994	0.453473	0.0306567	0.442871	0.0106603	8.34308	1.69677	0.283194	1.66532	0.501804	0.0198703	0.427396	0.0180771	0.430959	0.0197914	0.448609	0.0143454
		1	R	618.1s : 228.154m/z	618.1	228.154	0.40687	1.4943										0.475394	0.0120861	0.447939	0.0183326	0.46588	0.0136907	0.446594	0.0189187	0.458952	0.447999	0.015757	0.484369	0.480457	0.0215162	0.443716	0.014838	0.453473	0.0306567	0.442871	0.0106603	0.455129	0.44846	0.0194178	0.592813	37.5765	1.48794	0.427396	0.0180771	0.430959	0.0197914	0.448609	0.0143454
1	1	1	AHR	829.8s : 635.225m/z	829.8	635.225	0.22333	1.49236										39.2166	0.997015	32.8562	1.34469	33.6483	0.988812	0.446594	0.0189187	26.5419	0.728517	0.83736	0.740181	34.1728	1.53036	35.3052	1.18062	37.5926	2.54141	35.1503	0.846097	35.5552	0.448602	1.52462	0.611098	41.7419	1.65288	37.3324	1.57901	40.1027	1.84168	40.7394	1.30274
1	1	1	AHR	657.5s : 563.261m/z	657.5	563.261	0.66245	1.48598	[M+Na]+	540.272	0	ms	Euphornin C	C31H40O8	diterpenoids	Diterpenes	Terpenes	81.1048	2.06195	46.8814	1.9187	61.0426	1.79384	46.2546	1.95944	58.8208	0.507885	1.93348	0.449964	67.2815	3.01306	80.3377	2.68652	36.0751	2.43883	122.756	2.95485	76.6127	0.604138	2.77331	0.454776	68.9917	2.73191	54.3515	2.29884	47.1486	2.16526	104.647	3.34634
		1	R	619.0s : 737.268m/z	619	737.268	0.40561	1.48342										0.475394	0.0120861	0.447939	0.0183326	0.46588	0.0136907	0.446594	0.0189187	0.458952	0.447999	0.015757	0.484369	0.480457	0.0215162	0.443716	0.014838	0.453473	0.0306567	0.442871	0.0106603	0.455129	0.44846	0.0194178	0.592813	0.501804	0.0198703	0.427396	0.0180771	0.430959	0.0197914	37.3287	1.19368
	1	1	HR	581.8s : 419.110m/z	581.8	419.11	0.51968	1.48304										0.475394	0.0120861	0.447939	0.0183326	0.46588	0.0136907	0.446594	0.0189187	0.458952	0.447999	0.015757	0.484369	0.480457	0.0215162	0.443716	0.014838	19.9335	1.34759	0.442871	0.0106603	5.32515	1.64577	0.348651	1.71362	60.5638	2.39819	0.427396	0.0180771	0.430959	0.0197914	0.448609	0.0143454
1	1	1	AHR	659.2s : 491.279m/z	659.2	491.279	0.30572	1.48244										14.6104	0.371445	8.76109	0.358561	12.5417	0.36856	9.34814	0.396007	11.3153	0.4944	0.373643	0.448729	13.581	0.608195	16.5741	0.554244	0.453473	0.0306567	23.2579	0.559839	13.4666	0.76088	0.438233	0.700442	10.8548	0.429824	11.5266	0.487527	0.430959	0.0197914	0.448609	0.0143454
1	1	1	AHR	547.2s : 307.171m/z	547.2	307.171	0.5755	1.47848										34.4787	0.876563	26.0412	1.06578	29.32	0.861617	20.5291	0.869655	27.5922	0.483451	0.918403	0.456745	0.480457	0.0215162	44.4809	1.48746	0.453473	0.0306567	54.0949	1.30211	24.8774	1.08696	0.710435	1.06604	27.4271	1.08605	27.0412	1.14373	0.430959	0.0197914	0.448609	0.0143454
1			A	829.7s : 755.524m/z	829.7	755.524	0.40492	1.47668										0.475394	0.0120861	0.447939	0.0183326	0.46588	0.0136907	58.9294	2.49637	15.0796	1.73741	0.63512	1.75006	0.480457	0.0215162	0.443716	0.014838	0.453473	0.0306567	0.442871	0.0106603	0.455129	0.44846	0.0194178	0.592813	0.501804	0.0198703	0.427396	0.0180771	0.430959	0.0197914	0.448609	0.0143454
		1	R	721.0s : 973.363m/z	721	973.363	0.40561	1.47422										0.475394	0.0120861	0.447939	0.0183326	0.46588	0.0136907	0.446594	0.0189187	0.458952	0.447999	0.015757	0.484369	0.480457	0.0215162	0.443716	0.014838	0.453473	0.0306567	0.442871	0.0106603	0.455129	0.44846	0.0194178	0.592813	0.501804	0.0198703	0.427396	0.0180771	0.430959	0.0197914	36.873	1.1791
1	1	1	AHR	584.2s : 489.156m/z	584.2	489.156	0.41964	1.47408	[M+H]+	488.147	3	ms	Bisosthenon B	C28H24O8		Lignan	Phenols	53.5823	1.36224	8.326	0.340755	41.489	1.21922	24.9913	1.05868	32.0971	0.694836	0.995225	0.596483	43.7417	1.95888	53.1062	1.77589	22.085	1.49304	67.9068	1.63458	46.71	0.571544	1.7156	0.458368	45.8524	1.81565	44.6229	1.88736	33.6187	1.54391	64.8623	2.07413
		1	R	573.4s : 424.075m/z	573.4	424.075	0.0086453	1.45897										0.475394	0.0120861	0.447939	0.0183326	0.46588	0.0136907	0.446594	0.0189187	0.458952	0.447999	0.015757	0.484369	0.480457	0.0215162	0.443716	0.014838	0.453473	0.0306567	0.442871	0.0106603	0.455129	0.44846	0.0194178	0.592813	0.501804	0.0198703	7.7834	0.329205	6.38095	0.29304	5.59904	0.179043
1	1		AH	649.6s : 589.277m/z	649.6	589.277	0.29172	1.45033	[M+Na]+	566.289	2	ms	Aristophyll A	C34H38N4O4		Esters	Organic compounds	12.4788	0.317252	0.447939	0.0183326	0.46588	0.0136907	0.446594	0.0189187	3.4598	1.57007	0.0920484	1.4818	12.8441	0.575195	0.443716	0.014838	0.453473	0.0306567	15.5171	0.37351	7.31459	1.04776	0.24855	1.05269	0.501804	0.0198703	0.427396	0.0180771	0.430959	0.0197914	0.448609	0.0143454
		1	R	469.4s : 217.098m/z	469.4	217.098	0.40697	1.44962										0.475394	0.0120861	0.447939	0.0183326	0.46588	0.0136907	0.446594	0.0189187	0.458952	0.447999	0.015757	0.484369	0.480457	0.0215162	0.443716	0.014838	0.453473	0.0306567	0.442871	0.0106603	0.455129	0.44846	0.0194178	0.592813	35.3975	1.40166	0.427396	0.0180771	0.430959	0.0197914	0.448609	0.0143454
1	1		AH	689.4s : 873.296m/z	689.4	873.296	0.31521	1.43993	[M+Na]+	850.289	19	ms	Sempervirenoside B	C40H50O20	Flavonols	Flavonoids	Phenols	14.0316	0.356728	0.447939	0.0183326	0.46588	0.0136907	0.446594	0.0189187	3.84799	1.59204	0.101918	1.51129	0.480457	0.0215162	13.5777	0.454042	0.453473	0.0306567	15.2685	0.367527	7.44504	1.0416	0.218435	0.997618	0.501804	0.0198703	0.427396	0.0180771	0.430959	0.0197914	0.448609	0.0143454
1	1		AH	575.2s : 344.586m/z	575.2	344.586	0.27478	1.43952										0.475394	0.0120861	0.447939	0.0183326	18.7997	0.55246	17.5205	0.742206	9.31088	1.0515	0.331271	1.073	12.4003	0.555319	0.443716	0.014838	0.453473	0.0306567	17.301	0.41645	7.64961	1.06652	0.254316	1.03289	0.501804	0.0198703	0.427396	0.0180771	0.430959	0.0197914	0.448609	0.0143454
1			A	17.1s : 276.931m/z	17.1	276.931	7.7312e-10	1.42972										6.04051	0.15357	6.15274	0.25181	5.97667	0.175635	7.12479	0.301821	6.32368	0.453265	0.220709	0.521815	0.480457	0.0215162	0.443716	0.014838	0.453473	0.0306567	0.442871	0.0106603	0.455129	0.44846	0.0194178	0.592813	0.501804	0.0198703	0.427396	0.0180771	0.430959	0.0197914	0.448609	0.0143454
1	1	1	AHR	505.5s : 257.095m/z	505.5	257.095	0.63162	1.42773										0.475394	0.0120861	37.7858	1.54644	0.46588	0.0136907	0.446594	0.0189187	9.79342	1.70976	0.397785	1.72613	0.480457	0.0215162	0.443716	0.014838	18.2384	1.23299	77.1024	1.85592	24.0662	1.38195	0.781317	1.11062	58.2865	2.30801	0.427396	0.0180771	0.430959	0.0197914	65.4597	2.09324
1			A	1040.5s : 497.381m/z	1040.5	497.381	0.40535	1.41817										54.2155	1.37834	0.447939	0.0183326	0.46588	0.0136907	0.446594	0.0189187	13.894	1.73418	0.357319	1.70929	0.480457	0.0215162	0.443716	0.014838	0.453473	0.0306567	0.442871	0.0106603	0.455129	0.44846	0.0194178	0.592813	0.501804	0.0198703	0.427396	0.0180771	0.430959	0.0197914	0.448609	0.0143454
1	1	1	AHR	684.1s : 779.357m/z	684.1	779.357	0.60206	1.414	[M+Na]+	756.829		ms	β-D-Glucopyranosyl-(1->6)-[6-O-octanoyl-β-D-glucopyranosyl-(1->2)]-1-O-octanoyl-β-D-glucopyranose	C34H60O18	glucopyranoside		Sugars/Glycosides	36.5702	0.929736	19.9255	0.815483	24.827	0.729584	0.446594	0.0189187	20.4423	0.778759	0.62343	0.72552	27.4935	1.23124	33.6124	1.12401	14.6273	0.988865	50.8991	1.22519	31.6581	0.608257	1.14232	0.455419	29.4591	1.16651	0.427396	0.0180771	22.0941	1.01466	41.7069	1.33368
	1		H	829.8s : 398.136m/z	829.8	398.136	0.40618	1.41342	[M+H]+	397.129	4	ms	Acutumine	C19H24ClNO6			Alkaloids	0.475394	0.0120861	0.447939	0.0183326	0.46588	0.0136907	0.446594	0.0189187	0.458952	0.447999	0.015757	0.484369	28.7768	1.28871	0.443716	0.014838	0.453473	0.0306567	0.442871	0.0106603	7.52922	1.68956	0.336216	1.6958	0.501804	0.0198703	0.427396	0.0180771	0.430959	0.0197914	0.448609	0.0143454
	1		H	505.8s : 507.144m/z	505.8	507.144	0.12303	1.40799	[M+H]+	506.142	11	ms	Morin 3,7,4'-trimethyl ether 2'-glucoside	C24H26O12	Flavones	Flavonoids	Phenols	0.475394	0.0120861	0.447939	0.0183326	0.46588	0.0136907	0.446594	0.0189187	0.458952	0.447999	0.015757	0.484369	12.6305	0.565627	7.82441	0.261651	0.453473	0.0306567	0.442871	0.0106603	5.3378	1.06792	0.217149	1.12463	0.501804	0.0198703	0.427396	0.0180771	0.430959	0.0197914	0.448609	0.0143454
1	1	1	AHR	690.7s : 158.151m/z	690.7	158.151	0.78467	1.4045										0.475394	0.0120861	58.4873	2.39368	45.6889	1.34265	51.6118	2.18638	39.0658	0.733969	1.4837	0.773511	56.2747	2.52014	0.443716	0.014838	52.4521	3.54598	0.442871	0.0106603	27.4033	1.08182	1.5229	1.11357	55.3691	2.19249	54.1724	2.29127	49.7716	2.28572	0.448609	0.0143454
		1	R	720.8s : 979.444m/z	720.8	979.444	0.40564	1.40361	[M+Na]+	956.462	8.37751	ms	Platycoside M-2	C47H72O20	triterpene saponins	Triterpenes	Terpenes	0.475394	0.0120861	0.447939	0.0183326	0.46588	0.0136907	0.446594	0.0189187	0.458952	0.447999	0.015757	0.484369	0.480457	0.0215162	0.443716	0.014838	0.453473	0.0306567	0.442871	0.0106603	0.455129	0.44846	0.0194178	0.592813	0.501804	0.0198703	0.427396	0.0180771	0.430959	0.0197914	33.4694	1.07027
1			A	17.4s : 978.142m/z	17.4	978.142	0.10149	1.39867										18.9853	0.482669	0.447939	0.0183326	17.2879	0.508034	0.446594	0.0189187	9.29193	1.05367	0.256988	1.0303	0.480457	0.0215162	0.443716	0.014838	0.453473	0.0306567	0.442871	0.0106603	0.455129	0.44846	0.0194178	0.592813	0.501804	0.0198703	0.427396	0.0180771	0.430959	0.0197914	0.448609	0.0143454
	1		H	675.3s : 671.329m/z	675.3	671.329	0.40498	1.39789										0.475394	0.0120861	0.447939	0.0183326	0.46588	0.0136907	0.446594	0.0189187	0.458952	0.447999	0.015757	0.484369	0.480457	0.0215162	0.443716	0.014838	0.453473	0.0306567	27.074	0.651695	7.11291	1.68082	0.179676	1.58159	0.501804	0.0198703	0.427396	0.0180771	0.430959	0.0197914	0.448609	0.0143454
1	1	1	AHR	679.1s : 889.394m/z	679.1	889.394	0.66208	1.39401										27.873	0.708623	0.447939	0.0183326	26.8222	0.788217	17.5005	0.741358	18.1609	0.752669	0.564133	0.717311	20.2284	0.905886	27.6385	0.924241	0.453473	0.0306567	46.4025	1.11695	23.6807	0.826424	0.744433	0.720263	31.0531	1.22963	21.0414	0.889964	0.430959	0.0197914	0.448609	0.0143454
	1		H	721.3s : 487.194m/z	721.3	487.194	0.40502	1.39228	[M+H]+	486.189	7	ms	Rutaevin	C26H30O9		Triterpenes	Terpenes	0.475394	0.0120861	0.447939	0.0183326	0.46588	0.0136907	0.446594	0.0189187	0.458952	0.447999	0.015757	0.484369	0.480457	0.0215162	27.5994	0.922934	0.453473	0.0306567	0.442871	0.0106603	7.24405	1.68283	0.246442	1.64699	0.501804	0.0198703	0.427396	0.0180771	0.430959	0.0197914	0.448609	0.0143454
		1	R	489.8s : 349.176m/z	489.8	349.176	0.40711	1.39078	[M+H]+	348.168	0	ms	Funebrine	C18H24N2O5	lactone	carboxylic ester	Organic compounds	0.475394	0.0120861	0.447939	0.0183326	0.46588	0.0136907	0.446594	0.0189187	0.458952	0.447999	0.015757	0.484369	0.480457	0.0215162	0.443716	0.014838	0.453473	0.0306567	0.442871	0.0106603	0.455129	0.44846	0.0194178	0.592813	32.6285	1.29201	0.427396	0.0180771	0.430959	0.0197914	0.448609	0.0143454
	1		H	707.9s : 901.357m/z	707.9	901.357	0.40498	1.39063										0.475394	0.0120861	0.447939	0.0183326	0.46588	0.0136907	0.446594	0.0189187	0.458952	0.447999	0.015757	0.484369	0.480457	0.0215162	0.443716	0.014838	0.453473	0.0306567	26.7978	0.645047	7.04387	1.67976	0.178014	1.57967	0.501804	0.0198703	0.427396	0.0180771	0.430959	0.0197914	0.448609	0.0143454
1	1	1	AHR	674.2s : 977.440m/z	674.2	977.44	0.32134	1.38923	[M+Na]+	954.446	4	ms	Betavulgaroside I	C47H70O20	triterpene saponins	Triterpenes	Terpenes	0.475394	0.0120861	0.447939	0.0183326	0.46588	0.0136907	9.55588	0.404807	2.73627	1.50683	0.112229	1.5703	0.480457	0.0215162	20.1766	0.674712	0.453473	0.0306567	34.7267	0.835901	13.9593	1.12695	0.390697	1.04511	23.1197	0.915488	0.427396	0.0180771	11.1524	0.512165	25.9011	0.828251
		1	R	759.5s : 947.451m/z	759.5	947.451	0.1357	1.38806	[M+Na]+	924.472	12	ms	Acanjaposide B	C47H72O18		Triterpene glycosides	Sugars/Glycosides	0.475394	0.0120861	0.447939	0.0183326	0.46588	0.0136907	0.446594	0.0189187	0.458952	0.447999	0.015757	0.484369	0.480457	0.0215162	0.443716	0.014838	0.453473	0.0306567	0.442871	0.0106603	0.455129	0.44846	0.0194178	0.592813	0.501804	0.0198703	0.427396	0.0180771	8.2836	0.380418	15.4211	0.493127
		1	R	584.5s : 945.373m/z	584.5	945.373	0.40713	1.38469										0.475394	0.0120861	0.447939	0.0183326	0.46588	0.0136907	0.446594	0.0189187	0.458952	0.447999	0.015757	0.484369	0.480457	0.0215162	0.443716	0.014838	0.453473	0.0306567	0.442871	0.0106603	0.455129	0.44846	0.0194178	0.592813	32.3483	1.28092	0.427396	0.0180771	0.430959	0.0197914	0.448609	0.0143454
1			A	17.3s : 896.478m/z	17.3	896.478	0.040367	1.38142										6.33895	0.161157	8.10123	0.331556	17.4609	0.513117	0.446594	0.0189187	8.08691	0.877918	0.256187	0.849664	0.480457	0.0215162	0.443716	0.014838	0.453473	0.0306567	0.442871	0.0106603	0.455129	0.44846	0.0194178	0.592813	0.501804	0.0198703	0.427396	0.0180771	0.430959	0.0197914	0.448609	0.0143454
1	1	1	AHR	503.0s : 235.114m/z	503	235.114	0.61876	1.38106										24.9654	0.634704	0.447939	0.0183326	0.46588	0.0136907	0.446594	0.0189187	6.58146	1.67357	0.171411	1.62333	0.480457	0.0215162	0.443716	0.014838	10.6823	0.722165	39.6692	0.954873	12.8189	1.3298	0.428348	1.07418	0.501804	0.0198703	0.427396	0.0180771	12.7248	0.584377	0.448609	0.0143454
1			A	17.4s : 977.469m/z	17.4	977.469	0.12796	1.36871										5.32863	0.135471	6.10027	0.249663	0.46588	0.0136907	25.314	1.07235	9.3022	1.11424	0.367795	1.21437	0.480457	0.0215162	0.443716	0.014838	0.453473	0.0306567	0.442871	0.0106603	0.455129	0.44846	0.0194178	0.592813	0.501804	0.0198703	0.427396	0.0180771	0.430959	0.0197914	0.448609	0.0143454
1			A	615.7s : 457.197m/z	615.7	457.197	0.40536	1.36513	[M+H]+	456.19	0	ms	Kopsingine	C24H28N2O7		Indole alkaloid	Alkaloids	50.2694	1.27801	0.447939	0.0183326	0.46588	0.0136907	0.446594	0.0189187	12.9075	1.73	0.332239	1.7033	0.480457	0.0215162	0.443716	0.014838	0.453473	0.0306567	0.442871	0.0106603	0.455129	0.44846	0.0194178	0.592813	0.501804	0.0198703	0.427396	0.0180771	0.430959	0.0197914	0.448609	0.0143454
1	1		AH	742.5s : 957.397m/z	742.5	957.397	0.34504	1.36436	[M+Na]+	934.42	12	ms	Gitoformate	C47H66O19		Glycosides	Sugars/Glycosides	0.475394	0.0120861	6.26491	0.256401	7.70863	0.226531	0.446594	0.0189187	3.72388	0.993243	0.128484	0.990129	0.480457	0.0215162	0.443716	0.014838	6.19842	0.419038	20.5899	0.495617	6.92812	1.26903	0.237752	1.03247	0.501804	0.0198703	0.427396	0.0180771	0.430959	0.0197914	0.448609	0.0143454
		1	R	668.5s : 381.160m/z	668.5	381.16	0.40718	1.36294										0.475394	0.0120861	0.447939	0.0183326	0.46588	0.0136907	0.446594	0.0189187	0.458952	0.447999	0.015757	0.484369	0.480457	0.0215162	0.443716	0.014838	0.453473	0.0306567	0.442871	0.0106603	0.455129	0.44846	0.0194178	0.592813	31.3584	1.24172	0.427396	0.0180771	0.430959	0.0197914	0.448609	0.0143454
1	1		AH	648.2s : 733.278m/z	648.2	733.278	0.30196	1.35883										0.475394	0.0120861	0.447939	0.0183326	10.5146	0.308989	0.446594	0.0189187	2.97113	1.53255	0.0895816	1.48341	0.480457	0.0215162	9.34179	0.312393	0.453473	0.0306567	15.5893	0.375249	6.46627	1.08511	0.184954	0.975986	0.501804	0.0198703	0.427396	0.0180771	0.430959	0.0197914	0.448609	0.0143454
1			A	17.3s : 790.163m/z	17.3	790.163	0.11926	1.35181										0.475394	0.0120861	13.5645	0.555149	21.3799	0.628285	0.446594	0.0189187	8.9666	1.09306	0.30361	1.05252	0.480457	0.0215162	0.443716	0.014838	0.453473	0.0306567	0.442871	0.0106603	0.455129	0.44846	0.0194178	0.592813	0.501804	0.0198703	0.427396	0.0180771	0.430959	0.0197914	0.448609	0.0143454
1	1	1	AHR	720.9s : 973.383m/z	720.9	973.383	0.63837	1.34454										0.475394	0.0120861	0.447939	0.0183326	23.183	0.681273	0.446594	0.0189187	6.13824	1.66441	0.182653	1.63838	0.480457	0.0215162	0.443716	0.014838	12.6544	0.855487	41.4631	0.998053	13.7604	1.29687	0.472473	1.06581	0.501804	0.0198703	18.3266	0.775137	0.430959	0.0197914	0.448609	0.0143454
1	1	1	AHR	759.4s : 985.413m/z	759.4	985.413	0.39691	1.34119	[M+H]+	984.42	14	ms	Basellasaponin D	C47H68O22	triterpene saponins	Triterpenes	Terpenes	32.449	0.82496	0.447939	0.0183326	24.453	0.718592	15.048	0.637466	18.0995	0.795505	0.549838	0.725327	27.2577	1.22068	29.5242	0.987298	15.1961	1.02732	47.4644	1.14251	29.8606	0.590858	1.09445	0.455131	30.3673	1.20248	20.7007	0.875554	19.5961	0.899935	40.1689	1.2845
	1		H	701.7s : 769.339m/z	701.7	769.339	0.40495	1.33901										0.475394	0.0120861	0.447939	0.0183326	0.46588	0.0136907	0.446594	0.0189187	0.458952	0.447999	0.015757	0.484369	0.480457	0.0215162	0.443716	0.014838	0.453473	0.0306567	24.8763	0.598794	6.56349	1.6718	0.166451	1.56524	0.501804	0.0198703	0.427396	0.0180771	0.430959	0.0197914	0.448609	0.0143454
1	1		AH	677.5s : 629.243m/z	677.5	629.243	0.49712	1.33758	[M+H]+	628.231	7	ms	Gnidicin	C36H36O10	diterpenoids	Diterpenes	Terpenes	0.475394	0.0120861	14.5414	0.595131	19.8429	0.583117	0.446594	0.0189187	8.82658	1.06928	0.302313	1.04897	0.480457	0.0215162	0.443716	0.014838	0.453473	0.0306567	32.7044	0.787223	8.52051	1.69863	0.213558	1.61429	0.501804	0.0198703	0.427396	0.0180771	0.430959	0.0197914	0.448609	0.0143454
1			A	16.8s : 575.387m/z	16.8	575.387	0.10324	1.33029										0.475394	0.0120861	15.0175	0.614616	18.0297	0.529832	0.446594	0.0189187	8.49229	1.05362	0.293863	1.0525	0.480457	0.0215162	0.443716	0.014838	0.453473	0.0306567	0.442871	0.0106603	0.455129	0.44846	0.0194178	0.592813	0.501804	0.0198703	0.427396	0.0180771	0.430959	0.0197914	0.448609	0.0143454
1			A	17.2s : 878.157m/z	17.2	878.157	0.40518	1.3242										0.475394	0.0120861	0.447939	0.0183326	47.3974	1.39285	0.446594	0.0189187	12.1918	1.72612	0.360548	1.71249	0.480457	0.0215162	0.443716	0.014838	0.453473	0.0306567	0.442871	0.0106603	0.455129	0.44846	0.0194178	0.592813	0.501804	0.0198703	0.427396	0.0180771	0.430959	0.0197914	0.448609	0.0143454
1	1	1	AHR	710.4s : 961.415m/z	710.4	961.415	0.42407	1.32347										24.7813	0.630022	0.447939	0.0183326	0.46588	0.0136907	0.446594	0.0189187	6.53542	1.67276	0.170241	1.6222	18.567	0.831483	20.5631	0.687637	0.453473	0.0306567	31.79	0.765213	17.8434	0.772271	0.578747	0.711824	25.4356	1.00719	17.3185	0.732499	13.962	0.641193	0.448609	0.0143454
1	1		AH	829.7s : 188.572m/z	829.7	188.572	0.25805	1.31412										0.475394	0.0120861	0.447939	0.0183326	0.46588	0.0136907	8.52704	0.361223	2.47906	1.47781	0.101333	1.54696	10.0824	0.451517	0.443716	0.014838	0.453473	0.0306567	12.1069	0.291424	5.77162	1.03246	0.197109	1.03236	0.501804	0.0198703	0.427396	0.0180771	0.430959	0.0197914	0.448609	0.0143454
		1	R	577.2s : 445.120m/z	577.2	445.12	0.40568	1.31241										0.475394	0.0120861	0.447939	0.0183326	0.46588	0.0136907	0.446594	0.0189187	0.458952	0.447999	0.015757	0.484369	0.480457	0.0215162	0.443716	0.014838	0.453473	0.0306567	0.442871	0.0106603	0.455129	0.44846	0.0194178	0.592813	0.501804	0.0198703	0.427396	0.0180771	0.430959	0.0197914	29.3205	0.937595
1	1	1	AHR	738.0s : 857.369m/z	738	857.369	0.46724	1.30976										41.4472	1.05372	24.8233	1.01593	0.46588	0.0136907	30.9795	1.31236	24.429	0.761527	0.848927	0.735343	34.5966	1.54933	38.8845	1.30031	17.3485	1.17283	56.0197	1.34844	36.7123	0.583439	1.34273	0.458449	34.5945	1.36986	31.412	1.3286	26.2548	1.20573	46.7512	1.49499
		1	R	678.7s : 315.118m/z	678.7	315.118	0.40736	1.30039										0.475394	0.0120861	0.447939	0.0183326	0.46588	0.0136907	0.446594	0.0189187	0.458952	0.447999	0.015757	0.484369	0.480457	0.0215162	0.443716	0.014838	0.453473	0.0306567	0.442871	0.0106603	0.455129	0.44846	0.0194178	0.592813	28.5985	1.13244	0.427396	0.0180771	0.430959	0.0197914	0.448609	0.0143454
1	1	1	AHR	485.0s : 213.070m/z	485	213.07	0.57312	1.29952										0.475394	0.0120861	10.012	0.409755	17.5605	0.516046	13.4862	0.571305	10.3835	0.754792	0.377298	0.732119	18.1982	0.814964	20.6321	0.689945	0.453473	0.0306567	28.8078	0.693429	17.0229	0.754392	0.557249	0.711216	0.501804	0.0198703	13.7931	0.583391	0.430959	0.0197914	24.2604	0.775786
	1		H	728.8s : 945.426m/z	728.8	945.426	0.40493	1.29767										0.475394	0.0120861	0.447939	0.0183326	0.46588	0.0136907	0.446594	0.0189187	0.458952	0.447999	0.015757	0.484369	0.480457	0.0215162	0.443716	0.014838	0.453473	0.0306567	23.3898	0.563013	6.19186	1.66479	0.157506	1.55265	0.501804	0.0198703	0.427396	0.0180771	0.430959	0.0197914	0.448609	0.0143454
1			A	17.3s : 901.151m/z	17.3	901.151	0.40517	1.29227										0.475394	0.0120861	0.447939	0.0183326	45.1601	1.32711	0.446594	0.0189187	11.6325	1.7231	0.344111	1.70885	0.480457	0.0215162	0.443716	0.014838	0.453473	0.0306567	0.442871	0.0106603	0.455129	0.44846	0.0194178	0.592813	0.501804	0.0198703	0.427396	0.0180771	0.430959	0.0197914	0.448609	0.0143454
1	1	1	AHR	584.3s : 561.242m/z	584.3	561.242	0.67361	1.29222										32.7387	0.832325	0.447939	0.0183326	26.8359	0.78862	0.446594	0.0189187	15.1173	1.07739	0.414549	1.05525	23.3029	1.04357	29.6634	0.991954	0.453473	0.0306567	53.0908	1.27794	26.6276	0.834042	0.83603	0.725227	0.501804	0.0198703	20.9438	0.885834	17.5348	0.805272	37.5393	1.20041
1	1		AH	1035.8s : 132.953m/z	1035.8	132.953	0.30685	1.29197										0.475394	0.0120861	0.447939	0.0183326	0.46588	0.0136907	10.5872	0.448495	2.9941	1.53095	0.123151	1.58958	13.2555	0.593619	0.443716	0.014838	0.453473	0.0306567	9.88652	0.237977	6.00981	1.04669	0.219273	1.15445	0.501804	0.0198703	0.427396	0.0180771	0.430959	0.0197914	0.448609	0.0143454
	1		H	829.4s : 399.148m/z	829.4	399.148	0.40534	1.28305	[M+Na]+	376.152	14.5976	ms	Angelol	C20H24O7		Esters	Organic compounds	0.475394	0.0120861	0.447939	0.0183326	0.46588	0.0136907	0.446594	0.0189187	0.458952	0.447999	0.015757	0.484369	0.480457	0.0215162	0.443716	0.014838	24.0009	1.62256	0.442871	0.0106603	6.34199	1.66865	0.417394	1.72599	0.501804	0.0198703	0.427396	0.0180771	0.430959	0.0197914	0.448609	0.0143454
	1	1	HR	1017.2s : 185.017m/z	1017.2	185.017	0.31535	1.27753										0.475394	0.0120861	0.447939	0.0183326	0.46588	0.0136907	0.446594	0.0189187	0.458952	0.447999	0.015757	0.484369	0.480457	0.0215162	0.443716	0.014838	18.9707	1.2825	0.442871	0.0106603	5.08443	1.63901	0.332377	1.70994	0.501804	0.0198703	17.1069	0.723551	22.9221	1.05268	0.448609	0.0143454
1			A	17.1s : 923.482m/z	17.1	923.482	0.4048	1.27612										0.475394	0.0120861	44.1564	1.80717	0.46588	0.0136907	0.446594	0.0189187	11.3861	1.72081	0.462967	1.73495	0.480457	0.0215162	0.443716	0.014838	0.453473	0.0306567	0.442871	0.0106603	0.455129	0.44846	0.0194178	0.592813	0.501804	0.0198703	0.427396	0.0180771	0.430959	0.0197914	0.448609	0.0143454
	1		H	506.3s : 238.064m/z	506.3	238.064	0.40491	1.27517	[M+H]+	236.192		ms	2,4-Diazido-3-quinolinecarbonitrile	C10H4N8			Organic compounds	0.475394	0.0120861	0.447939	0.0183326	0.46588	0.0136907	0.446594	0.0189187	0.458952	0.447999	0.015757	0.484369	0.480457	0.0215162	0.443716	0.014838	0.453473	0.0306567	22.6004	0.54401	5.9945	1.66071	0.152755	1.54536	0.501804	0.0198703	0.427396	0.0180771	0.430959	0.0197914	0.448609	0.0143454
	1		H	701.4s : 242.582m/z	701.4	242.582	0.099891	1.27132										0.475394	0.0120861	0.447939	0.0183326	0.46588	0.0136907	0.446594	0.0189187	0.458952	0.447999	0.015757	0.484369	0.480457	0.0215162	8.27278	0.276645	0.453473	0.0306567	7.66874	0.184593	4.21886	0.996719	0.128353	0.948553	0.501804	0.0198703	0.427396	0.0180771	0.430959	0.0197914	0.448609	0.0143454
1	1	1	AHR	685.5s : 547.267m/z	685.5	547.267	0.71494	1.27123	[M+H]+	546.262	3	msms	Morellinol	C33H38O7			Organic compounds	73.279	1.86299	37.7994	1.547	53.4768	1.57151	35.7596	1.51485	50.0787	0.538774	1.62409	0.455375	51.6618	2.31356	69.9124	2.3379	30.9997	2.09571	102.643	2.4707	63.8041	0.608329	2.30446	0.451009	57.6047	2.28101	46.9283	1.98487	38.9994	1.79102	84.6832	2.70796
	1		H	574.6s : 263.059m/z	574.6	263.059	0.40534	1.26411	[M+H]+	262.048	15	ms	2-Acetyl-5,8-dihydroxy-3-methoxy-1,4-naphthoquinone	C13H10O6	naphthoquinone	Quinone	Phenols	0.475394	0.0120861	0.447939	0.0183326	0.46588	0.0136907	0.446594	0.0189187	0.458952	0.447999	0.015757	0.484369	0.480457	0.0215162	0.443716	0.014838	23.3105	1.57589	0.442871	0.0106603	6.16939	1.66529	0.405726	1.72418	0.501804	0.0198703	0.427396	0.0180771	0.430959	0.0197914	0.448609	0.0143454
1	1		AH	116.9s : 523.151m/z	116.9	523.151	0.098567	1.26244	[M+H]+	522.137	12	ms	Iridin	C24H26O13	Flavones	Flavonoids	Phenols	14.0775	0.357897	12.5654	0.514259	6.10114	0.179292	0.446594	0.0189187	8.29767	0.792948	0.267592	0.827057	10.4256	0.466888	0.443716	0.014838	0.453473	0.0306567	3.56388	0.0857856	3.72167	1.18253	0.149542	1.31611	0.501804	0.0198703	0.427396	0.0180771	0.430959	0.0197914	0.448609	0.0143454
1			A	17.8s : 755.323m/z	17.8	755.323	0.0078267	1.25729										6.98534	0.17759	8.19116	0.335236	8.43347	0.247832	0.446594	0.0189187	6.01414	0.702839	0.194894	0.744224	0.480457	0.0215162	0.443716	0.014838	0.453473	0.0306567	0.442871	0.0106603	0.455129	0.44846	0.0194178	0.592813	0.501804	0.0198703	0.427396	0.0180771	0.430959	0.0197914	0.448609	0.0143454
	1		H	673.8s : 993.411m/z	673.8	993.411	0.1303	1.25094	[M+Na]+	970.441	19	ms	Basellasaponin A	C47H70O21	triterpene saponins	Saponins	Terpenes	0.475394	0.0120861	0.447939	0.0183326	0.46588	0.0136907	0.446594	0.0189187	0.458952	0.447999	0.015757	0.484369	0.480457	0.0215162	5.83626	0.195166	0.453473	0.0306567	10.2694	0.247194	4.25991	1.06215	0.123633	0.919426	0.501804	0.0198703	0.427396	0.0180771	0.430959	0.0197914	0.448609	0.0143454
	1		H	731.6s : 525.334m/z	731.6	525.334	0.40489	1.2493										0.475394	0.0120861	0.447939	0.0183326	0.46588	0.0136907	0.446594	0.0189187	0.458952	0.447999	0.015757	0.484369	0.480457	0.0215162	0.443716	0.014838	0.453473	0.0306567	21.7096	0.522568	5.7718	1.65579	0.147395	1.53658	0.501804	0.0198703	0.427396	0.0180771	0.430959	0.0197914	0.448609	0.0143454
1	1	1	AHR	581.7s : 363.160m/z	581.7	363.16	0.69893	1.24897	[M+Na]+	340.168	9	ms	4'-O-Methylpreglabridin	C21H24O4	Flavans	Flavonoids	Phenols	53.223	1.35311	27.6126	1.13009	37.8192	1.11138	0.446594	0.0189187	29.7753	0.785592	0.903373	0.728422	36.9969	1.65683	0.443716	0.014838	23.3101	1.57586	76.7517	1.84748	34.3756	0.922419	1.27375	0.729113	38.009	1.50507	40.723	1.72241	31.7847	1.45969	66.3219	2.12081
1	1	1	AHR	692.4s : 961.430m/z	692.4	961.43	0.70806	1.24341										34.1384	0.86791	0.447939	0.0183326	0.46588	0.0136907	0.446594	0.0189187	8.8747	1.70331	0.229713	1.66522	21.4714	0.961552	0.443716	0.014838	0.453473	0.0306567	0.442871	0.0106603	5.70288	1.65784	0.254427	1.66604	0.501804	0.0198703	0.427396	0.0180771	17.1063	0.785594	43.2118	1.3818
1		1	AR	874.1s : 375.239m/z	874.1	375.239	0.28791	1.23984										0.475394	0.0120861	9.58237	0.392174	0.46588	0.0136907	0.446594	0.0189187	2.74256	1.50774	0.109217	1.56137	0.480457	0.0215162	0.443716	0.014838	0.453473	0.0306567	0.442871	0.0106603	0.455129	0.44846	0.0194178	0.592813	0.501804	0.0198703	0.427396	0.0180771	10.3166	0.473781	11.4172	0.365094
1			A	17.4s : 687.346m/z	17.4	687.346	0.010369	1.23953										6.04797	0.153759	0.447939	0.0183326	9.31423	0.273715	7.98514	0.338268	5.94882	0.723286	0.196019	0.766798	0.480457	0.0215162	0.443716	0.014838	0.453473	0.0306567	0.442871	0.0106603	0.455129	0.44846	0.0194178	0.592813	0.501804	0.0198703	0.427396	0.0180771	0.430959	0.0197914	0.448609	0.0143454
1	1	1	AHR	619.3s : 385.115m/z	619.3	385.115	0.60226	1.23622										22.3264	0.567611	18.0236	0.737643	0.46588	0.0136907	12.3417	0.522822	13.2894	0.762484	0.460442	0.737629	0.480457	0.0215162	22.8296	0.763431	9.33926	0.631373	0.442871	0.0106603	8.27306	1.19327	0.356745	1.06258	18.2308	0.721896	17.9371	0.758666	0.430959	0.0197914	26.0962	0.834491
1	1	1	AHR	619.0s : 731.268m/z	619	731.268	0.50919	1.23231										14.1613	0.360027	3.67876	0.150559	0.46588	0.0136907	0.446594	0.0189187	4.68813	1.28054	0.135799	1.12778	0.480457	0.0215162	16.8503	0.563478	0.453473	0.0306567	19.0422	0.458362	9.2066	1.05272	0.268503	1.01707	10.6033	0.419865	0.427396	0.0180771	0.430959	0.0197914	0.448609	0.0143454
	1		H	758.8s : 673.283m/z	758.8	673.283	0.40488	1.22755										0.475394	0.0120861	0.447939	0.0183326	0.46588	0.0136907	0.446594	0.0189187	0.458952	0.447999	0.015757	0.484369	0.480457	0.0215162	0.443716	0.014838	0.453473	0.0306567	20.9748	0.504883	5.58812	1.65142	0.142973	1.52885	0.501804	0.0198703	0.427396	0.0180771	0.430959	0.0197914	0.448609	0.0143454
1	1	1	AHR	673.3s : 358.364m/z	673.3	358.364	0.14193	1.2272										5.64691	0.143563	4.05194	0.165832	5.72808	0.168329	0.446594	0.0189187	3.96838	0.700637	0.124161	0.667474	0.480457	0.0215162	4.29069	0.143482	0.453473	0.0306567	4.99291	0.120184	2.55438	0.936622	0.0789596	0.81299	11.8036	0.467395	6.3711	0.269471	4.49189	0.206287	4.75092	0.151923
1	1		AH	724.9s : 929.361m/z	724.9	929.361	0.16354	1.2272										19.7089	0.501064	14.4338	0.590727	0.46588	0.0136907	0.446594	0.0189187	8.76379	1.06952	0.2811	1.04887	0.480457	0.0215162	0.443716	0.014838	6.44308	0.435579	0.442871	0.0106603	1.95253	1.40114	0.120648	1.57235	0.501804	0.0198703	0.427396	0.0180771	0.430959	0.0197914	0.448609	0.0143454
	1		H	650.2s : 627.277m/z	650.2	627.277	0.40488	1.22397	[M+Na]+	604.288	0	ms	Plantagiolide B	C32H44O11		Glycosides	Sugars/Glycosides	0.475394	0.0120861	0.447939	0.0183326	0.46588	0.0136907	0.446594	0.0189187	0.458952	0.447999	0.015757	0.484369	0.480457	0.0215162	0.443716	0.014838	0.453473	0.0306567	20.8551	0.502	5.55818	1.65069	0.142253	1.52754	0.501804	0.0198703	0.427396	0.0180771	0.430959	0.0197914	0.448609	0.0143454
1	1	1	AHR	653.3s : 673.295m/z	653.3	673.295	0.69697	1.2218	[M+Na]+	650.309	4	ms	Cuspidatin C	C37H46O10			Alkaloids	35.2572	0.896354	0.447939	0.0183326	31.8677	0.936486	23.0487	0.976392	22.6554	0.747646	0.706891	0.719632	27.8796	1.24852	35.5622	1.18921	17.2883	1.16876	54.3563	1.3084	33.7716	0.600624	1.22872	0.449411	43.9171	1.73902	0.427396	0.0180771	16.4081	0.753532	47.5986	1.52208
1			A	851.3s : 507.325m/z	851.3	507.325	0.10009	1.21977										0.475394	0.0120861	13.6846	0.560062	14.1056	0.414517	0.446594	0.0189187	7.17804	1.03736	0.251396	1.05946	0.480457	0.0215162	0.443716	0.014838	0.453473	0.0306567	0.442871	0.0106603	0.455129	0.44846	0.0194178	0.592813	0.501804	0.0198703	0.427396	0.0180771	0.430959	0.0197914	0.448609	0.0143454
1			A	16.4s : 824.188m/z	16.4	824.188	0.40515	1.21786	[M+Na]+	824.198	12	ms	Delphinidin 3-lathyroside 5-(6-acetylglucoside)	C34H41O22	Anthocyanidins	Flavonoids	Phenols	0.475394	0.0120861	0.447939	0.0183326	40.1585	1.18013	0.446594	0.0189187	10.3821	1.7152	0.307366	1.6993	0.480457	0.0215162	0.443716	0.014838	0.453473	0.0306567	0.442871	0.0106603	0.455129	0.44846	0.0194178	0.592813	0.501804	0.0198703	0.427396	0.0180771	0.430959	0.0197914	0.448609	0.0143454
		1	R	496.2s : 393.201m/z	496.2	393.201	0.40765	1.21653										0.475394	0.0120861	0.447939	0.0183326	0.46588	0.0136907	0.446594	0.0189187	0.458952	0.447999	0.015757	0.484369	0.480457	0.0215162	0.443716	0.014838	0.453473	0.0306567	0.442871	0.0106603	0.455129	0.44846	0.0194178	0.592813	25.1016	0.993966	0.427396	0.0180771	0.430959	0.0197914	0.448609	0.0143454
1	1	1	AHR	517.8s : 345.147m/z	517.8	345.147	0.6572	1.21542										0.475394	0.0120861	33.5815	1.37438	62.6745	1.8418	38.3412	1.62421	33.7681	0.794228	1.21312	0.738452	33.0692	1.48093	43.7765	1.4639	19.5129	1.31915	63.7185	1.53376	40.0193	0.602544	1.44944	0.450565	74.1975	2.93805	37.483	1.58537	28.4145	1.30491	52.1941	1.66904
	1		H	747.5s : 912.388m/z	747.5	912.388	0.40487	1.21444										0.475394	0.0120861	0.447939	0.0183326	0.46588	0.0136907	0.446594	0.0189187	0.458952	0.447999	0.015757	0.484369	0.480457	0.0215162	0.443716	0.014838	0.453473	0.0306567	20.5384	0.494377	5.47901	1.6487	0.140347	1.52403	0.501804	0.0198703	0.427396	0.0180771	0.430959	0.0197914	0.448609	0.0143454
1	1	1	AHR	705.6s : 763.365m/z	705.6	763.365	0.84422	1.20874										64.0764	1.62903	33.124	1.35565	46.0839	1.35425	33.0368	1.39951	44.0803	0.532069	1.43461	0.454184	0.480457	0.0215162	55.6309	1.86032	27.5314	1.86123	95.5196	2.29924	44.7906	0.903944	1.51058	0.733449	49.8856	1.97535	0.427396	0.0180771	0.430959	0.0197914	78.8411	2.52114
1			A	17.4s : 216.921m/z	17.4	216.921	0.010243	1.20586										5.70268	0.144981	0.447939	0.0183326	7.77876	0.228592	8.67463	0.367476	5.651	0.720398	0.189845	0.804542	0.480457	0.0215162	0.443716	0.014838	0.453473	0.0306567	0.442871	0.0106603	0.455129	0.44846	0.0194178	0.592813	0.501804	0.0198703	0.427396	0.0180771	0.430959	0.0197914	0.448609	0.0143454
1	1		AH	539.1s : 475.176m/z	539.1	475.176	0.32369	1.20398	[M+Na]+	452.183	6	ms	Heteroartonin A	C26H28O7	Flavones	Flavonoids	Phenols	6.92729	0.176115	0.447939	0.0183326	0.46588	0.0136907	0.446594	0.0189187	2.07193	1.42497	0.0567641	1.29417	0.480457	0.0215162	5.32265	0.177991	0.453473	0.0306567	14.6433	0.352476	5.22496	1.19458	0.14566	1.02652	0.501804	0.0198703	0.427396	0.0180771	0.430959	0.0197914	0.448609	0.0143454
		1	R	471.4s : 130.155m/z	471.4	130.155	0.4077	1.20356										0.475394	0.0120861	0.447939	0.0183326	0.46588	0.0136907	0.446594	0.0189187	0.458952	0.447999	0.015757	0.484369	0.480457	0.0215162	0.443716	0.014838	0.453473	0.0306567	0.442871	0.0106603	0.455129	0.44846	0.0194178	0.592813	24.5816	0.973375	0.427396	0.0180771	0.430959	0.0197914	0.448609	0.0143454
1	1		AH	424.9s : 764.354m/z	424.9	764.354	0.070099	1.19844										0.475394	0.0120861	4.79571	0.196272	0.46588	0.0136907	0.446594	0.0189187	1.54589	1.29351	0.0602419	1.37891	0.480457	0.0215162	4.41701	0.147706	5.31068	0.359024	5.09768	0.122706	3.82646	0.679942	0.162738	0.877053	0.501804	0.0198703	0.427396	0.0180771	0.430959	0.0197914	0.448609	0.0143454
1	1	1	AHR	686.4s : 917.314m/z	686.4	917.314	0.44203	1.19773										0.475394	0.0120861	0.447939	0.0183326	13.5648	0.398624	0.446594	0.0189187	3.73368	1.58463	0.11199	1.54407	0.480457	0.0215162	0.443716	0.014838	0.453473	0.0306567	22.9764	0.553063	6.08852	1.66269	0.155018	1.54889	23.4398	0.928164	13.7741	0.582587	11.3174	0.519741	0.448609	0.0143454
	1		H	629.0s : 687.292m/z	629	687.292	0.40485	1.19742	[M+H]+	686.279	8	ms	Javanicoside L	C32H46O16		Glycosides	Sugars/Glycosides	0.475394	0.0120861	0.447939	0.0183326	0.46588	0.0136907	0.446594	0.0189187	0.458952	0.447999	0.015757	0.484369	0.480457	0.0215162	0.443716	0.014838	0.453473	0.0306567	19.9784	0.480898	5.33902	1.64503	0.136977	1.51757	0.501804	0.0198703	0.427396	0.0180771	0.430959	0.0197914	0.448609	0.0143454
1			A	709.8s : 945.456m/z	709.8	945.456	0.40514	1.19309	[M+Na]+	922.477	11	ms	Lyciumoside VI	C44H74O20	diterpene glycoside	Diterpenes	Terpenes	0.475394	0.0120861	0.447939	0.0183326	38.5593	1.13313	0.446594	0.0189187	9.98231	1.71225	0.295617	1.69575	0.480457	0.0215162	0.443716	0.014838	0.453473	0.0306567	0.442871	0.0106603	0.455129	0.44846	0.0194178	0.592813	0.501804	0.0198703	0.427396	0.0180771	0.430959	0.0197914	0.448609	0.0143454
1			A	17.1s : 806.163m/z	17.1	806.163	0.40469	1.19184	[M+Na]+	783.162	14	ms	Cyanidin 3,5-di-(6-malonylglucoside)	C33H35O22	Anthocyanidins	Flavonoids	Phenols	0.475394	0.0120861	0.447939	0.0183326	0.46588	0.0136907	38.5268	1.63208	9.979	1.71115	0.419046	1.73009	0.480457	0.0215162	0.443716	0.014838	0.453473	0.0306567	0.442871	0.0106603	0.455129	0.44846	0.0194178	0.592813	0.501804	0.0198703	0.427396	0.0180771	0.430959	0.0197914	0.448609	0.0143454
1			A	16.2s : 975.145m/z	16.2	975.145	0.40536	1.17532										37.3805	0.950335	0.447939	0.0183326	0.46588	0.0136907	0.446594	0.0189187	9.68522	1.71045	0.250319	1.67537	0.480457	0.0215162	0.443716	0.014838	0.453473	0.0306567	0.442871	0.0106603	0.455129	0.44846	0.0194178	0.592813	0.501804	0.0198703	0.427396	0.0180771	0.430959	0.0197914	0.448609	0.0143454
1			A	17.4s : 888.151m/z	17.4	888.151	0.1161	1.17216										10.5623	0.268528	0.447939	0.0183326	15.7836	0.463827	0.446594	0.0189187	6.81009	1.07072	0.192402	1.06984	0.480457	0.0215162	0.443716	0.014838	0.453473	0.0306567	0.442871	0.0106603	0.455129	0.44846	0.0194178	0.592813	0.501804	0.0198703	0.427396	0.0180771	0.430959	0.0197914	0.448609	0.0143454
1		1	AR	626.3s : 777.348m/z	626.3	777.348	0.3088	1.17										0.475394	0.0120861	5.64035	0.23084	7.09285	0.208436	0.446594	0.0189187	3.4138	0.98529	0.11757	0.979099	0.480457	0.0215162	0.443716	0.014838	0.453473	0.0306567	0.442871	0.0106603	0.455129	0.44846	0.0194178	0.592813	12.9111	0.511248	6.11318	0.258562	0.430959	0.0197914	0.448609	0.0143454
1			A	17.4s : 748.513m/z	17.4	748.513	0.10717	1.16206										11.0755	0.281576	0.447939	0.0183326	0.46588	0.0136907	14.4948	0.614029	6.62103	1.04885	0.231907	1.15049	0.480457	0.0215162	0.443716	0.014838	0.453473	0.0306567	0.442871	0.0106603	0.455129	0.44846	0.0194178	0.592813	0.501804	0.0198703	0.427396	0.0180771	0.430959	0.0197914	0.448609	0.0143454
1	1	1	AHR	640.6s : 441.203m/z	640.6	441.203	0.50956	1.1614	[M+H]+	440.195	2	ms	N1,N4-Di-trans-feruloylputrescine	C24H28N2O6		amide	Organic compounds	28.7108	0.729923	0.447939	0.0183326	0.46588	0.0136907	14.4138	0.610597	11.0096	1.15305	0.343136	1.06018	0.480457	0.0215162	22.7085	0.759379	8.9676	0.606246	32.5852	0.784353	16.1854	0.884514	0.542874	0.723333	29.8396	1.18158	14.6514	0.619693	12.5024	0.574164	29.9943	0.959143
	1	1	HR	829.8s : 480.223m/z	829.8	480.223	0.069337	1.15632	[M+H]+	478.586		ms	5-(4'-Methyl-2-biphenylyl)-1-trityl-1H-tetrazole	C33H26N4			Organic compounds	0.475394	0.0120861	0.447939	0.0183326	0.46588	0.0136907	0.446594	0.0189187	0.458952	0.447999	0.015757	0.484369	0.480457	0.0215162	6.7544	0.225869	0.453473	0.0306567	0.442871	0.0106603	2.0328	1.41364	0.0721757	1.31192	7.82188	0.309728	6.41401	0.271286	0.430959	0.0197914	7.12263	0.227764
		1	R	510.5s : 775.253m/z	510.5	775.253	0.4079	1.15545										0.475394	0.0120861	0.447939	0.0183326	0.46588	0.0136907	0.446594	0.0189187	0.458952	0.447999	0.015757	0.484369	0.480457	0.0215162	0.443716	0.014838	0.453473	0.0306567	0.442871	0.0106603	0.455129	0.44846	0.0194178	0.592813	22.7011	0.898912	0.427396	0.0180771	0.430959	0.0197914	0.448609	0.0143454
1	1		AH	668.4s : 723.368m/z	668.4	723.368	0.48482	1.14433										21.0121	0.534196	0.447939	0.0183326	0.46588	0.0136907	0.446594	0.0189187	5.59312	1.65326	0.146285	1.59504	0.480457	0.0215162	15.6185	0.522287	9.17881	0.620526	0.442871	0.0106603	6.43015	1.08947	0.293747	1.05243	0.501804	0.0198703	0.427396	0.0180771	0.430959	0.0197914	0.448609	0.0143454
1	1	1	AHR	707.9s : 863.382m/z	707.9	863.382	0.51191	1.14258										15.0078	0.381547	9.20187	0.376601	11.5896	0.34058	0.446594	0.0189187	9.06145	0.743735	0.279412	0.702086	0.480457	0.0215162	14.2062	0.47506	0.453473	0.0306567	22.3023	0.536836	9.36062	1.09372	0.266017	1.01014	12.1686	0.481847	0.427396	0.0180771	0.430959	0.0197914	0.448609	0.0143454
1	1	1	AHR	544.5s : 219.165m/z	544.5	219.165	0.30661	1.14257	[M+H]+	217.31		ms	N-(2,6-Diethylphenyl)-4,5-dihydro-1H-imidazol-2-amine	C13H19N3		amines	Organic compounds	8.52618	0.216764	8.62801	0.353115	0.46588	0.0136907	0.446594	0.0189187	4.51667	1.00411	0.150622	1.04776	10.6507	0.476967	7.90575	0.264371	8.02886	0.542784	7.5928	0.182765	8.54452	0.46968	0.366722	0.602161	0.501804	0.0198703	0.427396	0.0180771	10.6133	0.487406	6.36847	0.203648
		1	R	699.6s : 973.386m/z	699.6	973.386	0.40579	1.14215										0.475394	0.0120861	0.447939	0.0183326	0.46588	0.0136907	0.446594	0.0189187	0.458952	0.447999	0.015757	0.484369	0.480457	0.0215162	0.443716	0.014838	0.453473	0.0306567	0.442871	0.0106603	0.455129	0.44846	0.0194178	0.592813	0.501804	0.0198703	0.427396	0.0180771	0.430959	0.0197914	22.321	0.713769
1			A	728.6s : 746.283m/z	728.6	746.283	0.40536	1.1412										35.2681	0.896632	0.447939	0.0183326	0.46588	0.0136907	0.446594	0.0189187	9.15714	1.70594	0.236894	1.66895	0.480457	0.0215162	0.443716	0.014838	0.453473	0.0306567	0.442871	0.0106603	0.455129	0.44846	0.0194178	0.592813	0.501804	0.0198703	0.427396	0.0180771	0.430959	0.0197914	0.448609	0.0143454
		1	R	544.8s : 182.061m/z	544.8	182.061	0.40579	1.13998	[M+Na]+	159.068	18	ms	Echinopsine	C10H9NO		quinoline alkaloids	Alkaloids	0.475394	0.0120861	0.447939	0.0183326	0.46588	0.0136907	0.446594	0.0189187	0.458952	0.447999	0.015757	0.484369	0.480457	0.0215162	0.443716	0.014838	0.453473	0.0306567	0.442871	0.0106603	0.455129	0.44846	0.0194178	0.592813	0.501804	0.0198703	0.427396	0.0180771	0.430959	0.0197914	22.2382	0.711121
		1	R	765.2s : 747.344m/z	765.2	747.344	0.40492	1.13732										0.475394	0.0120861	0.447939	0.0183326	0.46588	0.0136907	0.446594	0.0189187	0.458952	0.447999	0.015757	0.484369	0.480457	0.0215162	0.443716	0.014838	0.453473	0.0306567	0.442871	0.0106603	0.455129	0.44846	0.0194178	0.592813	0.501804	0.0198703	21.3726	0.903971	0.430959	0.0197914	0.448609	0.0143454
		1	R	503.3s : 173.078m/z	503.3	173.078	0.15411	1.13494										0.475394	0.0120861	0.447939	0.0183326	0.46588	0.0136907	0.446594	0.0189187	0.458952	0.447999	0.015757	0.484369	0.480457	0.0215162	0.443716	0.014838	0.453473	0.0306567	0.442871	0.0106603	0.455129	0.44846	0.0194178	0.592813	11.1386	0.441064	5.29415	0.22392	0.430959	0.0197914	0.448609	0.0143454
	1		H	715.0s : 553.233m/z	715	553.233	0.40533	1.13305										0.475394	0.0120861	0.447939	0.0183326	0.46588	0.0136907	0.446594	0.0189187	0.458952	0.447999	0.015757	0.484369	0.480457	0.0215162	0.443716	0.014838	18.8153	1.27199	0.442871	0.0106603	5.04558	1.63786	0.329751	1.70932	0.501804	0.0198703	0.427396	0.0180771	0.430959	0.0197914	0.448609	0.0143454
1		1	AR	715.9s : 383.235m/z	715.9	383.235	0.30546	1.13125										0.475394	0.0120861	0.447939	0.0183326	8.52379	0.250486	0.446594	0.0189187	2.47343	1.4814	0.0749559	1.42452	0.480457	0.0215162	0.443716	0.014838	0.453473	0.0306567	0.442871	0.0106603	0.455129	0.44846	0.0194178	0.592813	9.14516	0.362127	9.08141	0.384106	0.430959	0.0197914	0.448609	0.0143454
1			A	17.1s : 921.496m/z	17.1	921.496	0.40536	1.12942										34.5533	0.878459	0.447939	0.0183326	0.46588	0.0136907	0.446594	0.0189187	8.97843	1.70429	0.23235	1.66662	0.480457	0.0215162	0.443716	0.014838	0.453473	0.0306567	0.442871	0.0106603	0.455129	0.44846	0.0194178	0.592813	0.501804	0.0198703	0.427396	0.0180771	0.430959	0.0197914	0.448609	0.0143454
1	1	1	AHR	641.6s : 455.185m/z	641.6	455.185	0.79275	1.12939	[M+Na]+	432.194	4	ms	Galanganol C	C27H28O5		furan	Organic compounds	35.7214	0.908156	0.447939	0.0183326	30.1482	0.885956	0.446594	0.0189187	16.691	1.07753	0.457841	1.05858	20.0152	0.896338	0.443716	0.014838	21.2582	1.43714	0.442871	0.0106603	10.54	1.05801	0.589745	1.12354	45.6945	1.8094	0.427396	0.0180771	30.2999	1.3915	0.448609	0.0143454
1			A	17.2s : 775.497m/z	17.2	775.497	0.40461	1.12795										0.475394	0.0120861	0.447939	0.0183326	0.46588	0.0136907	34.5484	1.46354	8.98441	1.70256	0.376913	1.72353	0.480457	0.0215162	0.443716	0.014838	0.453473	0.0306567	0.442871	0.0106603	0.455129	0.44846	0.0194178	0.592813	0.501804	0.0198703	0.427396	0.0180771	0.430959	0.0197914	0.448609	0.0143454
1			A	17.2s : 762.348m/z	17.2	762.348	0.10531	1.12784										10.7372	0.272976	0.447939	0.0183326	13.3196	0.39142	0.446594	0.0189187	6.23785	1.04075	0.175412	1.02757	0.480457	0.0215162	0.443716	0.014838	0.453473	0.0306567	0.442871	0.0106603	0.455129	0.44846	0.0194178	0.592813	0.501804	0.0198703	0.427396	0.0180771	0.430959	0.0197914	0.448609	0.0143454
		1	R	502.0s : 213.068m/z	502	213.068	0.40805	1.12296										0.475394	0.0120861	0.447939	0.0183326	0.46588	0.0136907	0.446594	0.0189187	0.458952	0.447999	0.015757	0.484369	0.480457	0.0215162	0.443716	0.014838	0.453473	0.0306567	0.442871	0.0106603	0.455129	0.44846	0.0194178	0.592813	21.4748	0.850354	0.427396	0.0180771	0.430959	0.0197914	0.448609	0.0143454
1	1	1	AHR	708.3s : 757.283m/z	708.3	757.283	0.66878	1.12164										23.5736	0.599318	13.3595	0.546759	19.2876	0.566798	10.0134	0.424188	16.5585	0.54777	0.534266	0.464093	0.480457	0.0215162	0.443716	0.014838	0.453473	0.0306567	34.6483	0.834015	9.00649	1.70349	0.225256	1.62331	19.6456	0.77792	0.427396	0.0180771	12.4878	0.573493	29.7805	0.952306
1			A	17.1s : 744.339m/z	17.1	744.339	0.1581	1.11609										0.475394	0.0120861	0.447939	0.0183326	17.6178	0.517729	7.82287	0.331393	6.591	1.15797	0.219885	1.07532	0.480457	0.0215162	0.443716	0.014838	0.453473	0.0306567	0.442871	0.0106603	0.455129	0.44846	0.0194178	0.592813	0.501804	0.0198703	0.427396	0.0180771	0.430959	0.0197914	0.448609	0.0143454
	1		H	720.9s : 829.338m/z	720.9	829.338	0.40478	1.11584										0.475394	0.0120861	0.447939	0.0183326	0.46588	0.0136907	0.446594	0.0189187	0.458952	0.447999	0.015757	0.484369	0.480457	0.0215162	0.443716	0.014838	0.453473	0.0306567	17.4047	0.418946	4.69559	1.6254	0.121489	1.48337	0.501804	0.0198703	0.427396	0.0180771	0.430959	0.0197914	0.448609	0.0143454
1			A	602.0s : 587.098m/z	602	587.098	0.11288	1.11424	[M+Na]+	564.111	4	ms	Isorhamnetin 3-(6''-malonylglucoside)	C25H24O15		Flavonoids	Phenols	9.76678	0.248304	14.0404	0.574624	0.46588	0.0136907	0.446594	0.0189187	6.1799	1.05715	0.213884	1.15948	0.480457	0.0215162	0.443716	0.014838	0.453473	0.0306567	0.442871	0.0106603	0.455129	0.44846	0.0194178	0.592813	0.501804	0.0198703	0.427396	0.0180771	0.430959	0.0197914	0.448609	0.0143454
1	1	1	AHR	519.4s : 323.164m/z	519.4	323.164	0.64081	1.11244	[M+H]+	322.157	0	ms	Derricin	C21H22O3	Chalcones	Flavonoids	Phenols	25.1935	0.640503	0.447939	0.0183326	15.3732	0.451767	13.298	0.563333	13.5782	0.788162	0.418484	0.728337	16.4381	0.736144	23.1166	0.773026	9.73373	0.65804	27.3474	0.658276	19.159	0.567345	0.706371	0.452769	11.1849	0.442895	0.427396	0.0180771	14.348	0.658923	27.0268	0.864248
	1		H	750.3s : 761.332m/z	750.3	761.332	0.40483	1.10904	[M+H]+	760.323914		ms	L-Glutaminyl-L-α-glutamylglycyl-L-α-aspartyl-L-α-glutamyl-L-isoleucyl-L-alanine	C30H48N8O15		peptide	Organic acids	0.475394	0.0120861	0.447939	0.0183326	0.46588	0.0136907	0.446594	0.0189187	0.458952	0.447999	0.015757	0.484369	0.480457	0.0215162	17.6679	0.59082	0.453473	0.0306567	0.442871	0.0106603	4.76117	1.62774	0.163413	1.57548	0.501804	0.0198703	0.427396	0.0180771	0.430959	0.0197914	0.448609	0.0143454
1	1	1	AHR	607.0s : 302.300m/z	607	302.3	0.17997	1.10038	[M+H]+	301.298	17	ms	Sphinganine	C18H39NO2	sphingolipids	lipid	Organic compounds	13.7755	0.350218	10.2356	0.418908	9.89105	0.290665	6.45555	0.273471	10.0894	0.515701	0.333316	0.478833	5.98849	0.268181	0.443716	0.014838	0.453473	0.0306567	10.4917	0.252545	4.34435	1.06698	0.141555	0.952637	9.02482	0.357362	7.27921	0.30788	0.430959	0.0197914	8.73538	0.279336
1			A	18.7s : 171.093m/z	18.7	171.093	0.0076746	1.09884										5.59349	0.142205	6.7786	0.277425	0.46588	0.0136907	5.96124	0.252531	4.6998	0.691992	0.171463	0.755191	0.480457	0.0215162	0.443716	0.014838	0.453473	0.0306567	0.442871	0.0106603	0.455129	0.44846	0.0194178	0.592813	0.501804	0.0198703	0.427396	0.0180771	0.430959	0.0197914	0.448609	0.0143454
	1		H	683.1s : 943.389m/z	683.1	943.389	0.40476	1.0944	[M+H]+	944.377		ms	Hexaethyl 6,6',6''-(5-butylbenzene-1,2,4-triyl)tri(1,3-azulenedicarboxylate)	C58H56O12			Organic compounds	0.475394	0.0120861	0.447939	0.0183326	0.46588	0.0136907	0.446594	0.0189187	0.458952	0.447999	0.015757	0.484369	0.480457	0.0215162	0.443716	0.014838	0.453473	0.0306567	16.7585	0.403391	4.53403	1.6196	0.1176	1.47339	0.501804	0.0198703	0.427396	0.0180771	0.430959	0.0197914	0.448609	0.0143454
1	1	1	AHR	607.9s : 545.249m/z	607.9	545.249	0.72465	1.09379										0.475394	0.0120861	23.9938	0.981984	0.46588	0.0136907	0.446594	0.0189187	6.34542	1.66689	0.25667	1.69172	0.480457	0.0215162	0.443716	0.014838	0.453473	0.0306567	67.6406	1.62817	17.2546	1.74426	0.423794	1.70067	62.4249	2.47188	0.427396	0.0180771	21.3686	0.981339	0.448609	0.0143454
	1		H	581.4s : 201.058m/z	581.4	201.058	0.40533	1.09335										0.475394	0.0120861	0.447939	0.0183326	0.46588	0.0136907	0.446594	0.0189187	0.458952	0.447999	0.015757	0.484369	0.480457	0.0215162	0.443716	0.014838	17.5508	1.1865	0.442871	0.0106603	4.72945	1.62781	0.308379	1.70382	0.501804	0.0198703	0.427396	0.0180771	0.430959	0.0197914	0.448609	0.0143454
	1		H	738.1s : 840.372m/z	738.1	840.372	0.40475	1.08893										0.475394	0.0120861	0.447939	0.0183326	0.46588	0.0136907	0.446594	0.0189187	0.458952	0.447999	0.015757	0.484369	0.480457	0.0215162	0.443716	0.014838	0.453473	0.0306567	16.5957	0.399473	4.49334	1.61807	0.116621	1.47077	0.501804	0.0198703	0.427396	0.0180771	0.430959	0.0197914	0.448609	0.0143454
1	1	1	AHR	632.5s : 491.205m/z	632.5	491.205	0.53353	1.08819	[M+Na]+	468.215	1	ms	Exiguaflavanone E	C27H32O7	Flavanone	Flavonoids	Phenols	24.3263	0.618456	0.447939	0.0183326	22.2365	0.653458	13.1738	0.558069	15.0461	0.76903	0.462079	0.716143	18.8248	0.843028	23.4969	0.785744	10.1056	0.683181	42.2037	1.01588	23.6577	0.66792	0.831958	0.470137	18.2009	0.720715	21.328	0.902087	14.3336	0.658261	29.3611	0.938894
	1	1	HR	641.9s : 433.199m/z	641.9	433.199	0.051235	1.08513	[M+Na]+	410.209	1	ms	Heliocide H	C25H30O5	Hydroxyanthraquinones	Quinone	Phenols	0.475394	0.0120861	0.447939	0.0183326	0.46588	0.0136907	0.446594	0.0189187	0.458952	0.447999	0.015757	0.484369	0.480457	0.0215162	4.85413	0.162324	0.453473	0.0306567	0.442871	0.0106603	1.55773	1.30107	0.0562892	1.18264	5.96775	0.236309	5.16246	0.21835	6.29545	0.289114	0.448609	0.0143454
1	1	1	AHR	710.2s : 923.473m/z	710.2	923.473	0.48664	1.08353	[M+Na]+	900.472	12	ms	Fistuloside B	C45H72O18	steroidal saponin	Triterpenes	Terpenes	0.475394	0.0120861	0.447939	0.0183326	9.76295	0.286901	8.54704	0.362071	4.80833	1.01252	0.169848	1.02644	11.3955	0.510322	12.8146	0.428523	0.453473	0.0306567	20.2128	0.486539	11.2191	0.771994	0.36401	0.697304	12.5998	0.498924	0.427396	0.0180771	0.430959	0.0197914	16.2781	0.520531
1			A	17.1s : 369.214m/z	17.1	369.214	0.0095882	1.07991										4.83575	0.122941	0.447939	0.0183326	6.14265	0.180512	6.99351	0.29626	4.60496	0.706748	0.154511	0.788744	0.480457	0.0215162	0.443716	0.014838	0.453473	0.0306567	0.442871	0.0106603	0.455129	0.44846	0.0194178	0.592813	0.501804	0.0198703	0.427396	0.0180771	0.430959	0.0197914	0.448609	0.0143454
1	1	1	AHR	688.4s : 729.306m/z	688.4	729.306	0.78265	1.07965										40.0369	1.01787	20.4829	0.838294	30.5313	0.897213	20.7171	0.877621	27.9421	0.532464	0.90775	0.453268	25.7864	1.15479	38.1993	1.2774	16.7266	1.13079	57.3658	1.38085	34.5195	0.628307	1.23595	0.454538	35.3247	1.39878	26.9486	1.13981	0.430959	0.0197914	46.0295	1.47191
		1	R	782.1s : 745.330m/z	782.1	745.33	0.40828	1.07839										0.475394	0.0120861	0.447939	0.0183326	0.46588	0.0136907	0.446594	0.0189187	0.458952	0.447999	0.015757	0.484369	0.480457	0.0215162	0.443716	0.014838	0.453473	0.0306567	0.442871	0.0106603	0.455129	0.44846	0.0194178	0.592813	19.8491	0.78598	0.427396	0.0180771	0.430959	0.0197914	0.448609	0.0143454
1			A	701.2s : 267.119m/z	701.2	267.119	0.11603	1.07424										13.314	0.338487	0.447939	0.0183326	8.95114	0.263044	0.446594	0.0189187	5.78993	1.05946	0.159696	1.00411	0.480457	0.0215162	0.443716	0.014838	0.453473	0.0306567	0.442871	0.0106603	0.455129	0.44846	0.0194178	0.592813	0.501804	0.0198703	0.427396	0.0180771	0.430959	0.0197914	0.448609	0.0143454
1	1	1	AHR	829.8s : 412.153m/z	829.8	412.153	0.83186	1.07406										0.475394	0.0120861	0.447939	0.0183326	0.46588	0.0136907	88.7786	3.76085	22.542	1.75443	0.95124	1.76295	0.480457	0.0215162	65.988	2.20666	0.453473	0.0306567	84.4475	2.03272	37.8423	1.09782	1.07289	1.07483	0.501804	0.0198703	72.3989	3.06217	89.2901	4.10058	0.448609	0.0143454
1	1	1	AHR	683.1s : 735.333m/z	683.1	735.333	0.50895	1.07051	[M+Na]+	712.331	17	ms	Bogoroside	C35H52O15	steroids	Glycosides	Sugars/Glycosides	19.4732	0.495073	11.3223	0.463384	16.0939	0.472947	14.6892	0.622265	15.3947	0.485883	0.513417	0.464202	0.480457	0.0215162	0.443716	0.014838	0.453473	0.0306567	34.2705	0.82492	8.91203	1.70259	0.222983	1.62163	21.2644	0.842021	0.427396	0.0180771	0.430959	0.0197914	0.448609	0.0143454
		1	R	764.7s : 753.837m/z	764.7	753.837	0.40486	1.06758										0.475394	0.0120861	0.447939	0.0183326	0.46588	0.0136907	0.446594	0.0189187	0.458952	0.447999	0.015757	0.484369	0.480457	0.0215162	0.443716	0.014838	0.453473	0.0306567	0.442871	0.0106603	0.455129	0.44846	0.0194178	0.592813	0.501804	0.0198703	18.8826	0.798655	0.430959	0.0197914	0.448609	0.0143454
	1		H	640.7s : 401.209m/z	640.7	401.209	0.14628	1.06492										0.475394	0.0120861	0.447939	0.0183326	0.46588	0.0136907	0.446594	0.0189187	0.458952	0.447999	0.015757	0.484369	0.480457	0.0215162	4.05313	0.135538	0.453473	0.0306567	8.10975	0.195209	3.2742	1.0616	0.0957299	0.882588	0.501804	0.0198703	0.427396	0.0180771	0.430959	0.0197914	0.448609	0.0143454
1	1	1	AHR	711.0s : 655.284m/z	711	655.284	0.44615	1.06332										19.243	0.489221	0.447939	0.0183326	0.46588	0.0136907	0.446594	0.0189187	5.15085	1.64165	0.135041	1.57898	13.5909	0.608639	0.443716	0.014838	7.87301	0.532248	26.4321	0.636242	12.0849	0.904757	0.447992	0.720311	22.6811	0.898118	17.576	0.743389	15.7916	0.725217	0.448609	0.0143454
1			A	701.5s : 967.312m/z	701.5	967.312	0.40509	1.06331										0.475394	0.0120861	0.447939	0.0183326	30.7171	0.902674	0.446594	0.0189187	8.02175	1.69357	0.238003	1.67328	0.480457	0.0215162	0.443716	0.014838	0.453473	0.0306567	0.442871	0.0106603	0.455129	0.44846	0.0194178	0.592813	0.501804	0.0198703	0.427396	0.0180771	0.430959	0.0197914	0.448609	0.0143454
1			A	16.6s : 379.274m/z	16.6	379.274	0.099791	1.05929										0.475394	0.0120861	11.0012	0.45024	0.46588	0.0136907	10.1723	0.430919	5.52868	1.01971	0.226734	1.04425	0.480457	0.0215162	0.443716	0.014838	0.453473	0.0306567	0.442871	0.0106603	0.455129	0.44846	0.0194178	0.592813	0.501804	0.0198703	0.427396	0.0180771	0.430959	0.0197914	0.448609	0.0143454
1	1		AH	116.3s : 203.050m/z	116.3	203.05	0.43003	1.05674										0.475394	0.0120861	11.8783	0.486137	0.46588	0.0136907	13.9788	0.59217	6.69958	1.03765	0.276021	1.06172	0.480457	0.0215162	0.443716	0.014838	0.453473	0.0306567	18.6124	0.448017	4.99752	1.63524	0.128757	1.50043	0.501804	0.0198703	0.427396	0.0180771	0.430959	0.0197914	0.448609	0.0143454
1			A	572.6s : 923.125m/z	572.6	923.125	0.0071889	1.05552										5.86093	0.149004	5.79011	0.236969	0.46588	0.0136907	5.30898	0.2249	4.35648	0.684272	0.156141	0.723932	0.480457	0.0215162	0.443716	0.014838	0.453473	0.0306567	0.442871	0.0106603	0.455129	0.44846	0.0194178	0.592813	0.501804	0.0198703	0.427396	0.0180771	0.430959	0.0197914	0.448609	0.0143454
1	1	1	AHR	679.1s : 453.681m/z	679.1	453.681	0.63993	1.05357										21.6957	0.551576	0.447939	0.0183326	13.001	0.382056	0.446594	0.0189187	8.8978	1.10515	0.242721	1.05517	0.480457	0.0215162	15.7408	0.526378	0.453473	0.0306567	0.442871	0.0106603	4.2794	1.60968	0.147303	1.55237	18.3125	0.725131	11.1006	0.46951	9.04207	0.41525	0.448609	0.0143454
	1	1	HR	830.1s : 541.151m/z	830.1	541.151	0.34034	1.05342	[M+Na]+	518.163	3	ms	Sibiricose A5	C22H30O14			Sugars/Glycosides	0.475394	0.0120861	0.447939	0.0183326	0.46588	0.0136907	0.446594	0.0189187	0.458952	0.447999	0.015757	0.484369	15.2244	0.681793	0.443716	0.014838	0.453473	0.0306567	0.442871	0.0106603	4.14113	1.60864	0.184487	1.6198	12.7596	0.505251	16.7465	0.708307	0.430959	0.0197914	0.448609	0.0143454
1	1	1	AHR	680.2s : 417.203m/z	680.2	417.203	0.50849	1.05188	[M+Na]+	394.214	1	ms	Kazinol A	C25H30O4	Flavans	Flavonoids	Phenols	15.2066	0.386602	0.447939	0.0183326	0.46588	0.0136907	0.446594	0.0189187	4.14175	1.60594	0.109386	1.5301	0.480457	0.0215162	13.9642	0.466967	0.453473	0.0306567	0.442871	0.0106603	3.83525	1.58902	0.13245	1.52614	13.9154	0.551017	9.6927	0.409961	11.7256	0.538487	0.448609	0.0143454
1	1		AH	757.1s : 645.791m/z	757.1	645.791	0.59202	1.05142										0.475394	0.0120861	13.9856	0.572381	0.46588	0.0136907	0.446594	0.0189187	3.84336	1.58785	0.154269	1.62751	22.7524	1.01892	0.443716	0.014838	0.453473	0.0306567	0.442871	0.0106603	6.02312	1.66479	0.268768	1.67256	0.501804	0.0198703	0.427396	0.0180771	0.430959	0.0197914	0.448609	0.0143454
1			A	701.2s : 795.333m/z	701.2	795.333	0.14289	1.05135										0.475394	0.0120861	7.45425	0.305077	14.7687	0.434002	0.446594	0.0189187	5.78622	1.11658	0.192521	1.0496	0.480457	0.0215162	0.443716	0.014838	0.453473	0.0306567	0.442871	0.0106603	0.455129	0.44846	0.0194178	0.592813	0.501804	0.0198703	0.427396	0.0180771	0.430959	0.0197914	0.448609	0.0143454
	1		H	700.1s : 971.419m/z	700.1	971.419	0.40478	1.05062										0.475394	0.0120861	0.447939	0.0183326	0.46588	0.0136907	0.446594	0.0189187	0.458952	0.447999	0.015757	0.484369	0.480457	0.0215162	15.8993	0.531676	0.453473	0.0306567	0.442871	0.0106603	4.31901	1.61131	0.148627	1.55445	0.501804	0.0198703	0.427396	0.0180771	0.430959	0.0197914	0.448609	0.0143454
1			A	17.5s : 868.316m/z	17.5	868.316	0.0071596	1.04886	[M+H]+	867.295	15	ms	Tripterygiumine B	C43H49NO18	sesquiterpenoids	Sesquiterpenes	Terpenes	5.33679	0.135679	5.54484	0.226931	0.46588	0.0136907	5.88022	0.249098	4.30693	0.683481	0.15635	0.742582	0.480457	0.0215162	0.443716	0.014838	0.453473	0.0306567	0.442871	0.0106603	0.455129	0.44846	0.0194178	0.592813	0.501804	0.0198703	0.427396	0.0180771	0.430959	0.0197914	0.448609	0.0143454
1	1		AH	547.1s : 363.128m/z	547.1	363.128	0.50726	1.04791	[M+H]+	362.121	1	ms	Catalpol	C15H22O10	monoterpenoids	Monoterpenes	Terpenes	0.475394	0.0120861	0.447939	0.0183326	0.46588	0.0136907	5.81976	0.246538	1.80224	1.36251	0.0726617	1.45249	0.480457	0.0215162	18.8251	0.629517	0.453473	0.0306567	0.442871	0.0106603	5.05047	1.63694	0.173088	1.58732	0.501804	0.0198703	0.427396	0.0180771	0.430959	0.0197914	0.448609	0.0143454
1			A	17.2s : 766.348m/z	17.2	766.348	0.0095434	1.04761										0.475394	0.0120861	5.52786	0.226236	4.65323	0.136743	6.80558	0.288299	4.36551	0.703867	0.165841	0.769449	0.480457	0.0215162	0.443716	0.014838	0.453473	0.0306567	0.442871	0.0106603	0.455129	0.44846	0.0194178	0.592813	0.501804	0.0198703	0.427396	0.0180771	0.430959	0.0197914	0.448609	0.0143454
1	1	1	AHR	628.9s : 573.174m/z	628.9	573.174	0.59718	1.04509	[M+H]+	572.168	4.58102	ms	Dahuribirin D	C32H28O10			Organic compounds	53.8287	1.3685	30.097	1.23177	39.6856	1.16623	31.9922	1.35526	38.9009	0.507549	1.28044	0.452091	50.1249	2.24473	52.3359	1.75013	24.1944	1.63564	66.6964	1.60544	48.3379	0.548162	1.80899	0.469288	56.5305	2.23848	42.9312	1.81581	30.846	1.41658	60.6492	1.93941
	1		H	609.3s : 171.144m/z	609.3	171.144	0.4047	1.04147										0.475394	0.0120861	0.447939	0.0183326	0.46588	0.0136907	0.446594	0.0189187	0.458952	0.447999	0.015757	0.484369	0.480457	0.0215162	0.443716	0.014838	0.453473	0.0306567	15.2165	0.366275	4.14855	1.60394	0.108322	1.44672	0.501804	0.0198703	0.427396	0.0180771	0.430959	0.0197914	0.448609	0.0143454
1		1	AR	681.0s : 799.333m/z	681	799.333	0.61979	1.04091										18.722	0.475975	0.447939	0.0183326	0.46588	0.0136907	0.446594	0.0189187	5.0206	1.63785	0.131729	1.57374	0.480457	0.0215162	0.443716	0.014838	0.453473	0.0306567	0.442871	0.0106603	0.455129	0.44846	0.0194178	0.592813	0.501804	0.0198703	0.427396	0.0180771	0.430959	0.0197914	21.5309	0.688505
	1		H	743.6s : 641.761m/z	743.6	641.761	0.40469	1.03452										0.475394	0.0120861	0.447939	0.0183326	0.46588	0.0136907	0.446594	0.0189187	0.458952	0.447999	0.015757	0.484369	0.480457	0.0215162	0.443716	0.014838	0.453473	0.0306567	15.0199	0.361541	4.09938	1.60173	0.107138	1.44299	0.501804	0.0198703	0.427396	0.0180771	0.430959	0.0197914	0.448609	0.0143454
	1	1	HR	1017.6s : 268.942m/z	1017.6	268.942	0.5315	1.03304										0.475394	0.0120861	0.447939	0.0183326	0.46588	0.0136907	0.446594	0.0189187	0.458952	0.447999	0.015757	0.484369	0.480457	0.0215162	32.7104	1.09385	0.453473	0.0306567	0.442871	0.0106603	8.5218	1.6987	0.28917	1.66786	12.3813	0.490271	0.427396	0.0180771	11.4047	0.523752	0.448609	0.0143454
1		1	AR	116.8s : 539.117m/z	116.8	539.117	0.28939	1.02186	[M+Na]+	516.127	1	ms	4,5-Di-O-caffeoylquinic acid	C25H24O12		Quinic acid	Phenols	0.475394	0.0120861	8.01877	0.328181	0.46588	0.0136907	6.08197	0.257645	3.7605	0.999258	0.152901	1.03205	0.480457	0.0215162	0.443716	0.014838	0.453473	0.0306567	0.442871	0.0106603	0.455129	0.44846	0.0194178	0.592813	7.94204	0.314486	0.427396	0.0180771	5.73925	0.263571	0.448609	0.0143454
1			A	17.5s : 760.488m/z	17.5	760.488	0.0088766	1.02165										0.475394	0.0120861	4.45904	0.182493	5.43987	0.15986	6.25381	0.264925	4.15703	0.696291	0.154841	0.739657	0.480457	0.0215162	0.443716	0.014838	0.453473	0.0306567	0.442871	0.0106603	0.455129	0.44846	0.0194178	0.592813	0.501804	0.0198703	0.427396	0.0180771	0.430959	0.0197914	0.448609	0.0143454
	1		H	793.9s : 971.425m/z	793.9	971.425	0.40467	1.01844										0.475394	0.0120861	0.447939	0.0183326	0.46588	0.0136907	0.446594	0.0189187	0.458952	0.447999	0.015757	0.484369	0.480457	0.0215162	0.443716	0.014838	0.453473	0.0306567	14.5697	0.350704	3.98683	1.59647	0.104429	1.43414	0.501804	0.0198703	0.427396	0.0180771	0.430959	0.0197914	0.448609	0.0143454
1	1	1	AHR	648.1s : 761.347m/z	648.1	761.347	0.73842	1.0182										0.475394	0.0120861	0.447939	0.0183326	24.0368	0.706362	18.5014	0.783757	10.8654	1.07204	0.380134	1.06151	0.480457	0.0215162	32.8615	1.0989	0.453473	0.0306567	54.4814	1.31142	22.0692	1.13053	0.615622	1.06394	37.082	1.46836	0.427396	0.0180771	0.430959	0.0197914	42.6457	1.3637
		1	R	582.5s : 799.163m/z	582.5	799.163	0.40863	1.01801	[M+H]+	798.149	8	ms	Delphinidin 3-(6''-malonylglucoside)-5-malonylglucoside	C33H34O23	Anthocyanidins	Flavonoids	Phenols	0.475394	0.0120861	0.447939	0.0183326	0.46588	0.0136907	0.446594	0.0189187	0.458952	0.447999	0.015757	0.484369	0.480457	0.0215162	0.443716	0.014838	0.453473	0.0306567	0.442871	0.0106603	0.455129	0.44846	0.0194178	0.592813	17.7521	0.702943	0.427396	0.0180771	0.430959	0.0197914	0.448609	0.0143454
	1	1	HR	829.8s : 641.251m/z	829.8	641.251	0.61423	1.01738										0.475394	0.0120861	0.447939	0.0183326	0.46588	0.0136907	0.446594	0.0189187	0.458952	0.447999	0.015757	0.484369	0.480457	0.0215162	0.443716	0.014838	32.7749	2.21572	0.442871	0.0106603	8.5355	1.69948	0.565684	1.74245	0.501804	0.0198703	0.427396	0.0180771	41.8258	1.92082	0.448609	0.0143454
1			A	17.2s : 961.148m/z	17.2	961.148	0.40506	1.0065										0.475394	0.0120861	0.447939	0.0183326	27.5679	0.81013	0.446594	0.0189187	7.23446	1.68322	0.214867	1.66087	0.480457	0.0215162	0.443716	0.014838	0.453473	0.0306567	0.442871	0.0106603	0.455129	0.44846	0.0194178	0.592813	0.501804	0.0198703	0.427396	0.0180771	0.430959	0.0197914	0.448609	0.0143454
1			A	17.2s : 968.155m/z	17.2	968.155	0.40447	1.00467										0.475394	0.0120861	27.5214	1.12636	0.46588	0.0136907	0.446594	0.0189187	7.22731	1.68173	0.292763	1.70367	0.480457	0.0215162	0.443716	0.014838	0.453473	0.0306567	0.442871	0.0106603	0.455129	0.44846	0.0194178	0.592813	0.501804	0.0198703	0.427396	0.0180771	0.430959	0.0197914	0.448609	0.0143454
1	1	1	AHR	659.7s : 557.180m/z	659.7	557.18	0.61326	1.00402	[M+Na]+	534.19	7	ms	Syringinoside	C23H34O14		Phenolics glycoside	Phenols	46.3532	1.17845	28.4415	1.16401	35.6098	1.04645	21.6398	0.916708	33.0111	0.526159	1.07641	0.45782	39.933	1.78831	44.0085	1.47166	20.6065	1.39309	63.1258	1.51949	41.9184	0.574275	1.54314	0.45746	52.2057	2.06723	31.191	1.31925	29.6294	1.36071	52.1121	1.66641
		1	R	851.4s : 506.313m/z	851.4	506.313	0.40499	1.00395										0.475394	0.0120861	0.447939	0.0183326	0.46588	0.0136907	0.446594	0.0189187	0.458952	0.447999	0.015757	0.484369	0.480457	0.0215162	0.443716	0.014838	0.453473	0.0306567	0.442871	0.0106603	0.455129	0.44846	0.0194178	0.592813	0.501804	0.0198703	0.427396	0.0180771	16.9575	0.778762	0.448609	0.0143454
		1	R	634.5s : 251.097m/z	634.5	251.097	0.40593	1.00029										0.475394	0.0120861	0.447939	0.0183326	0.46588	0.0136907	0.446594	0.0189187	0.458952	0.447999	0.015757	0.484369	0.480457	0.0215162	0.443716	0.014838	0.453473	0.0306567	0.442871	0.0106603	0.455129	0.44846	0.0194178	0.592813	0.501804	0.0198703	0.427396	0.0180771	0.430959	0.0197914	17.2306	0.55099
	1		H	504.6s : 146.038m/z	504.6	146.038	0.10522	0.998648										0.475394	0.0120861	0.447939	0.0183326	0.46588	0.0136907	0.446594	0.0189187	0.458952	0.447999	0.015757	0.484369	0.480457	0.0215162	5.76454	0.192768	0.453473	0.0306567	4.50294	0.10839	2.80035	0.959001	0.0883327	0.901094	0.501804	0.0198703	0.427396	0.0180771	0.430959	0.0197914	0.448609	0.0143454
1			A	17.2s : 978.459m/z	17.2	978.459	0.40505	0.997974										0.475394	0.0120861	0.447939	0.0183326	27.1103	0.796681	0.446594	0.0189187	7.12005	1.68153	0.211505	1.65884	0.480457	0.0215162	0.443716	0.014838	0.453473	0.0306567	0.442871	0.0106603	0.455129	0.44846	0.0194178	0.592813	0.501804	0.0198703	0.427396	0.0180771	0.430959	0.0197914	0.448609	0.0143454
	1		H	1031.3s : 164.982m/z	1031.3	164.982	0.40533	0.996606										0.475394	0.0120861	0.447939	0.0183326	0.46588	0.0136907	0.446594	0.0189187	0.458952	0.447999	0.015757	0.484369	0.480457	0.0215162	0.443716	0.014838	14.6577	0.990921	0.442871	0.0106603	4.00619	1.59886	0.259484	1.68784	0.501804	0.0198703	0.427396	0.0180771	0.430959	0.0197914	0.448609	0.0143454
	1	1	HR	717.9s : 437.189m/z	717.9	437.189	0.60833	0.996386	[M+Na]+	414.204	10	ms	Magnoshinin	C24H30O6		naphthalenes	Organic compounds	0.475394	0.0120861	0.447939	0.0183326	0.46588	0.0136907	0.446594	0.0189187	0.458952	0.447999	0.015757	0.484369	0.480457	0.0215162	0.443716	0.014838	28.9055	1.95413	0.442871	0.0106603	7.56813	1.68808	0.500286	1.73639	0.501804	0.0198703	0.427396	0.0180771	39.9151	1.83307	0.448609	0.0143454
	1	1	HR	871.7s : 524.335m/z	871.7	524.335	0.62156	0.995279										0.475394	0.0120861	0.447939	0.0183326	0.46588	0.0136907	0.446594	0.0189187	0.458952	0.447999	0.015757	0.484369	0.480457	0.0215162	0.443716	0.014838	0.453473	0.0306567	36.358	0.875169	9.43391	1.70735	0.235545	1.63051	0.501804	0.0198703	33.7075	1.42569	0.430959	0.0197914	0.448609	0.0143454
		1	R	725.1s : 465.183m/z	725.1	465.183	0.40879	0.994466										0.475394	0.0120861	0.447939	0.0183326	0.46588	0.0136907	0.446594	0.0189187	0.458952	0.447999	0.015757	0.484369	0.480457	0.0215162	0.443716	0.014838	0.453473	0.0306567	0.442871	0.0106603	0.455129	0.44846	0.0194178	0.592813	16.9671	0.671857	0.427396	0.0180771	0.430959	0.0197914	0.448609	0.0143454
1			A	115.9s : 145.048m/z	115.9	145.048	0.10842	0.993456	[M+Na]+	122.058	6	ms	Threitol	C4H10O4		Alcohol	Organic compounds	8.11942	0.206422	0.447939	0.0183326	0.46588	0.0136907	10.8492	0.459595	4.97061	1.03068	0.17451	1.13494	0.480457	0.0215162	0.443716	0.014838	0.453473	0.0306567	0.442871	0.0106603	0.455129	0.44846	0.0194178	0.592813	0.501804	0.0198703	0.427396	0.0180771	0.430959	0.0197914	0.448609	0.0143454
1			A	17.0s : 719.550m/z	17	719.55	0.10519	0.992622										0.475394	0.0120861	8.25639	0.337906	0.46588	0.0136907	10.6001	0.449042	4.94944	1.02318	0.203181	1.05573	0.480457	0.0215162	0.443716	0.014838	0.453473	0.0306567	0.442871	0.0106603	0.455129	0.44846	0.0194178	0.592813	0.501804	0.0198703	0.427396	0.0180771	0.430959	0.0197914	0.448609	0.0143454
1			A	17.2s : 692.846m/z	17.2	692.846	0.40445	0.991624										0.475394	0.0120861	26.8216	1.09772	0.46588	0.0136907	0.446594	0.0189187	7.05237	1.67908	0.285603	1.70154	0.480457	0.0215162	0.443716	0.014838	0.453473	0.0306567	0.442871	0.0106603	0.455129	0.44846	0.0194178	0.592813	0.501804	0.0198703	0.427396	0.0180771	0.430959	0.0197914	0.448609	0.0143454
1	1	1	AHR	582.8s : 319.132m/z	582.8	319.132	0.65999	0.991391										22.0599	0.560835	0.447939	0.0183326	12.9914	0.381775	11.7439	0.497496	11.8108	0.788772	0.36461	0.729153	13.8169	0.618759	0.443716	0.014838	0.453473	0.0306567	25.9295	0.624146	10.1609	1.13635	0.3221	1.03154	14.8809	0.589249	13.5317	0.572335	13.7887	0.633234	21.4971	0.687425
	1		H	540.0s : 129.052m/z	540	129.052	0.40463	0.988266										0.475394	0.0120861	0.447939	0.0183326	0.46588	0.0136907	0.446594	0.0189187	0.458952	0.447999	0.015757	0.484369	0.480457	0.0215162	0.443716	0.014838	0.453473	0.0306567	13.7439	0.330828	3.78039	1.58601	0.0994596	1.41669	0.501804	0.0198703	0.427396	0.0180771	0.430959	0.0197914	0.448609	0.0143454
1			A	17.2s : 910.468m/z	17.2	910.468	0.40439	0.98658										0.475394	0.0120861	0.447939	0.0183326	0.46588	0.0136907	26.5245	1.12363	6.97843	1.67782	0.291936	1.70455	0.480457	0.0215162	0.443716	0.014838	0.453473	0.0306567	0.442871	0.0106603	0.455129	0.44846	0.0194178	0.592813	0.501804	0.0198703	0.427396	0.0180771	0.430959	0.0197914	0.448609	0.0143454
		1	R	117.0s : 357.080m/z	117	357.08	0.10878	0.982954										0.475394	0.0120861	0.447939	0.0183326	0.46588	0.0136907	0.446594	0.0189187	0.458952	0.447999	0.015757	0.484369	0.480457	0.0215162	0.443716	0.014838	0.453473	0.0306567	0.442871	0.0106603	0.455129	0.44846	0.0194178	0.592813	0.501804	0.0198703	6.73578	0.284895	4.88125	0.224168	0.448609	0.0143454
1			A	17.2s : 722.487m/z	17.2	722.487	0.40504	0.98152										0.475394	0.0120861	0.447939	0.0183326	26.238	0.771048	0.446594	0.0189187	6.90198	1.67814	0.205096	1.65479	0.480457	0.0215162	0.443716	0.014838	0.453473	0.0306567	0.442871	0.0106603	0.455129	0.44846	0.0194178	0.592813	0.501804	0.0198703	0.427396	0.0180771	0.430959	0.0197914	0.448609	0.0143454
1	1	1	AHR	629.1s : 667.305m/z	629.1	667.305	0.68095	0.980943										18.5057	0.470477	0.447939	0.0183326	0.46588	0.0136907	10.0338	0.425051	7.36333	1.11589	0.231888	1.03514	13.3816	0.599268	14.9169	0.498826	0.453473	0.0306567	21.8733	0.52651	12.6563	0.757489	0.413815	0.70259	0.501804	0.0198703	0.427396	0.0180771	9.13326	0.419438	21.4945	0.687341
1	1	1	AHR	573.4s : 937.167m/z	573.4	937.167	0.23623	0.97967	[M+H]+	936.16	0	ms	Theaflavonin	C43H36O24		Tannins	Phenols	14.7456	0.374881	10.0344	0.410674	4.88588	0.14358	0.446594	0.0189187	7.52811	0.842328	0.237013	0.81813	7.69256	0.344495	0.443716	0.014838	0.453473	0.0306567	0.442871	0.0106603	2.25816	1.45963	0.100162	1.47954	0.501804	0.0198703	4.84557	0.204947	0.430959	0.0197914	5.50146	0.175923
	1		H	573.4s : 553.146m/z	573.4	553.146	0.40709	0.97821										0.475394	0.0120861	0.447939	0.0183326	0.46588	0.0136907	0.446594	0.0189187	0.458952	0.447999	0.015757	0.484369	14.0456	0.628999	0.443716	0.014838	0.453473	0.0306567	0.442871	0.0106603	3.8464	1.59489	0.171289	1.60687	0.501804	0.0198703	0.427396	0.0180771	0.430959	0.0197914	0.448609	0.0143454
	1		H	830.0s : 316.638m/z	830	316.638	0.40461	0.97782										0.475394	0.0120861	0.447939	0.0183326	0.46588	0.0136907	0.446594	0.0189187	0.458952	0.447999	0.015757	0.484369	0.480457	0.0215162	0.443716	0.014838	0.453473	0.0306567	13.4638	0.324086	3.71037	1.58221	0.0977742	1.41037	0.501804	0.0198703	0.427396	0.0180771	0.430959	0.0197914	0.448609	0.0143454
	1		H	767.9s : 759.323m/z	767.9	759.323	0.40461	0.977145										0.475394	0.0120861	0.447939	0.0183326	0.46588	0.0136907	0.446594	0.0189187	0.458952	0.447999	0.015757	0.484369	0.480457	0.0215162	0.443716	0.014838	0.453473	0.0306567	13.4458	0.323653	3.70587	1.58196	0.0976659	1.40996	0.501804	0.0198703	0.427396	0.0180771	0.430959	0.0197914	0.448609	0.0143454
	1	1	HR	1015.4s : 273.946m/z	1015.4	273.946	0.62237	0.9767										0.475394	0.0120861	0.447939	0.0183326	0.46588	0.0136907	0.446594	0.0189187	0.458952	0.447999	0.015757	0.484369	34.5324	1.54646	0.443716	0.014838	0.453473	0.0306567	0.442871	0.0106603	8.96811	1.70546	0.400653	1.71072	0.501804	0.0198703	0.427396	0.0180771	36.4395	1.67346	0.448609	0.0143454
		1	R	719.4s : 999.433m/z	719.4	999.433	0.40892	0.976197										0.475394	0.0120861	0.447939	0.0183326	0.46588	0.0136907	0.446594	0.0189187	0.458952	0.447999	0.015757	0.484369	0.480457	0.0215162	0.443716	0.014838	0.453473	0.0306567	0.442871	0.0106603	0.455129	0.44846	0.0194178	0.592813	16.3706	0.648239	0.427396	0.0180771	0.430959	0.0197914	0.448609	0.0143454
1			A	17.2s : 987.136m/z	17.2	987.136	0.40442	0.976149										0.475394	0.0120861	26.0034	1.06423	0.46588	0.0136907	0.446594	0.0189187	6.84782	1.67581	0.277231	1.69891	0.480457	0.0215162	0.443716	0.014838	0.453473	0.0306567	0.442871	0.0106603	0.455129	0.44846	0.0194178	0.592813	0.501804	0.0198703	0.427396	0.0180771	0.430959	0.0197914	0.448609	0.0143454
1	1	1	AHR	584.5s : 577.205m/z	584.5	577.205	0.68942	0.965165	[M+Na]+	554.215	1	ms	Lappaol C	C30H34O10		Lignan	Phenols	14.6465	0.372362	0.447939	0.0183326	0.46588	0.0136907	4.43072	0.187695	4.99776	1.2441	0.14802	1.09089	0.480457	0.0215162	11.6576	0.389834	0.453473	0.0306567	22.7499	0.547611	8.83537	1.13759	0.247404	1.0253	0.501804	0.0198703	0.427396	0.0180771	0.430959	0.0197914	14.3094	0.457578
1		1	AR	686.6s : 459.160m/z	686.6	459.16	0.62211	0.962407										19.0085	0.483258	0.447939	0.0183326	0.46588	0.0136907	0.446594	0.0189187	5.09222	1.63996	0.13355	1.57665	0.480457	0.0215162	0.443716	0.014838	0.453473	0.0306567	0.442871	0.0106603	0.455129	0.44846	0.0194178	0.592813	0.501804	0.0198703	0.427396	0.0180771	0.430959	0.0197914	17.9004	0.572409
1	1	1	AHR	698.4s : 845.334m/z	698.4	845.334	0.51196	0.95873										0.475394	0.0120861	11.0068	0.45047	0.46588	0.0136907	8.07349	0.34201	5.00539	1.03137	0.204564	1.05504	0.480457	0.0215162	15.0656	0.503799	7.75308	0.52414	0.442871	0.0106603	5.9355	1.11365	0.265029	1.04078	0.501804	0.0198703	11.7125	0.495391	10.5822	0.485977	18.3357	0.586329
1			A	17.2s : 659.859m/z	17.2	659.859	0.40503	0.958362										0.475394	0.0120861	0.447939	0.0183326	25.0349	0.735694	0.446594	0.0189187	6.60121	1.67311	0.196258	1.64878	0.480457	0.0215162	0.443716	0.014838	0.453473	0.0306567	0.442871	0.0106603	0.455129	0.44846	0.0194178	0.592813	0.501804	0.0198703	0.427396	0.0180771	0.430959	0.0197914	0.448609	0.0143454
		1	R	510.8s : 415.089m/z	510.8	415.089	0.40906	0.95681										0.475394	0.0120861	0.447939	0.0183326	0.46588	0.0136907	0.446594	0.0189187	0.458952	0.447999	0.015757	0.484369	0.480457	0.0215162	0.443716	0.014838	0.453473	0.0306567	0.442871	0.0106603	0.455129	0.44846	0.0194178	0.592813	15.7497	0.623653	0.427396	0.0180771	0.430959	0.0197914	0.448609	0.0143454
1			A	17.0s : 944.503m/z	17	944.503	0.40502	0.954105										0.475394	0.0120861	0.447939	0.0183326	24.8169	0.729287	0.446594	0.0189187	6.5467	1.67215	0.194656	1.64763	0.480457	0.0215162	0.443716	0.014838	0.453473	0.0306567	0.442871	0.0106603	0.455129	0.44846	0.0194178	0.592813	0.501804	0.0198703	0.427396	0.0180771	0.430959	0.0197914	0.448609	0.0143454
		1	R	716.7s : 401.201m/z	716.7	401.201	0.4091	0.951697										0.475394	0.0120861	0.447939	0.0183326	0.46588	0.0136907	0.446594	0.0189187	0.458952	0.447999	0.015757	0.484369	0.480457	0.0215162	0.443716	0.014838	0.453473	0.0306567	0.442871	0.0106603	0.455129	0.44846	0.0194178	0.592813	15.5881	0.617251	0.427396	0.0180771	0.430959	0.0197914	0.448609	0.0143454
1			A	16.9s : 227.283m/z	16.9	227.283	0.10353	0.951669										0.475394	0.0120861	9.52208	0.389706	7.8411	0.230424	0.446594	0.0189187	4.57129	1.01261	0.162784	1.06701	0.480457	0.0215162	0.443716	0.014838	0.453473	0.0306567	0.442871	0.0106603	0.455129	0.44846	0.0194178	0.592813	0.501804	0.0198703	0.427396	0.0180771	0.430959	0.0197914	0.448609	0.0143454
1	1	1	AHR	647.6s : 777.308m/z	647.6	777.308	0.7012	0.950656										19.1974	0.488061	0.447939	0.0183326	15.1673	0.445716	10.3288	0.437549	11.2854	0.764726	0.347415	0.70861	0.480457	0.0215162	21.0411	0.703623	0.453473	0.0306567	0.442871	0.0106603	5.60449	1.65191	0.191614	1.60667	20.1458	0.797726	0.427396	0.0180771	0.430959	0.0197914	20.676	0.661168
1	1		AH	582.4s : 433.202m/z	582.4	433.202	0.31254	0.94793										0.475394	0.0120861	0.447939	0.0183326	5.68972	0.167202	0.446594	0.0189187	1.76491	1.35958	0.0541349	1.28707	4.93171	0.220856	0.443716	0.014838	0.453473	0.0306567	7.93158	0.19092	3.44012	1.02531	0.114318	0.923359	0.501804	0.0198703	0.427396	0.0180771	0.430959	0.0197914	0.448609	0.0143454
1	1		AH	562.9s : 450.100m/z	562.9	450.1	0.51523	0.946551										0.475394	0.0120861	7.49376	0.306694	8.72377	0.256363	0.446594	0.0189187	4.28488	1.00335	0.148515	1.00834	17.4587	0.781851	0.443716	0.014838	0.453473	0.0306567	0.442871	0.0106603	4.6997	1.62998	0.209502	1.63986	0.501804	0.0198703	0.427396	0.0180771	0.430959	0.0197914	0.448609	0.0143454
		1	R	523.7s : 181.057m/z	523.7	181.057	0.40915	0.945359										0.475394	0.0120861	0.447939	0.0183326	0.46588	0.0136907	0.446594	0.0189187	0.458952	0.447999	0.015757	0.484369	0.480457	0.0215162	0.443716	0.014838	0.453473	0.0306567	0.442871	0.0106603	0.455129	0.44846	0.0194178	0.592813	15.3889	0.609363	0.427396	0.0180771	0.430959	0.0197914	0.448609	0.0143454
	1		H	679.8s : 823.376m/z	679.8	823.376	0.10349	0.945162										0.475394	0.0120861	0.447939	0.0183326	0.46588	0.0136907	0.446594	0.0189187	0.458952	0.447999	0.015757	0.484369	5.02385	0.224982	4.42288	0.147903	0.453473	0.0306567	0.442871	0.0106603	2.58577	0.943477	0.10355	0.956409	0.501804	0.0198703	0.427396	0.0180771	0.430959	0.0197914	0.448609	0.0143454
1			A	17.4s : 835.495m/z	17.4	835.495	0.09889	0.942024										0.475394	0.0120861	8.5059	0.348117	0.46588	0.0136907	8.39819	0.355765	4.46134	1.00011	0.182415	1.03146	0.480457	0.0215162	0.443716	0.014838	0.453473	0.0306567	0.442871	0.0106603	0.455129	0.44846	0.0194178	0.592813	0.501804	0.0198703	0.427396	0.0180771	0.430959	0.0197914	0.448609	0.0143454
1	1	1	AHR	700.1s : 973.414m/z	700.1	973.414	0.76378	0.941031	[M+Na]+	950.436	11	ms	Rebaudioside C	C44H70O22		Glycosides	Sugars/Glycosides	20.6366	0.524651	0.447939	0.0183326	0.46588	0.0136907	0.446594	0.0189187	5.49926	1.65095	0.143898	1.59184	0.480457	0.0215162	0.443716	0.014838	5.46506	0.36946	31.4123	0.756122	9.45039	1.4307	0.290484	1.14031	0.501804	0.0198703	13.7218	0.580376	0.430959	0.0197914	0.448609	0.0143454
1	1		AH	701.2s : 461.144m/z	701.2	461.144	0.48988	0.93908										30.1808	0.767296	0.447939	0.0183326	0.46588	0.0136907	0.446594	0.0189187	7.88531	1.69259	0.20456	1.65006	7.59615	0.340177	0.443716	0.014838	0.453473	0.0306567	0.442871	0.0106603	2.23405	1.45611	0.0990829	1.47622	0.501804	0.0198703	0.427396	0.0180771	0.430959	0.0197914	0.448609	0.0143454
	1		H	577.0s : 442.126m/z	577	442.126	0.40533	0.937211										0.475394	0.0120861	0.447939	0.0183326	0.46588	0.0136907	0.446594	0.0189187	0.458952	0.447999	0.015757	0.484369	0.480457	0.0215162	0.443716	0.014838	13.0143	0.879818	0.442871	0.0106603	3.59533	1.57726	0.231708	1.67577	0.501804	0.0198703	0.427396	0.0180771	0.430959	0.0197914	0.448609	0.0143454
	1		H	1019.2s : 281.973m/z	1019.2	281.973	0.40463	0.936356										0.475394	0.0120861	0.447939	0.0183326	0.46588	0.0136907	0.446594	0.0189187	0.458952	0.447999	0.015757	0.484369	0.480457	0.0215162	12.7166	0.425246	0.453473	0.0306567	0.442871	0.0106603	3.52334	1.57143	0.12202	1.50395	0.501804	0.0198703	0.427396	0.0180771	0.430959	0.0197914	0.448609	0.0143454
1			A	17.4s : 950.473m/z	17.4	950.473	0.10061	0.932051										0.475394	0.0120861	8.85647	0.362465	0.46588	0.0136907	7.75561	0.328544	4.38834	1.00243	0.179196	1.03238	0.480457	0.0215162	0.443716	0.014838	0.453473	0.0306567	0.442871	0.0106603	0.455129	0.44846	0.0194178	0.592813	0.501804	0.0198703	0.427396	0.0180771	0.430959	0.0197914	0.448609	0.0143454
	1		H	829.1s : 659.406m/z	829.1	659.406	0.40727	0.931491										0.475394	0.0120861	0.447939	0.0183326	0.46588	0.0136907	0.446594	0.0189187	0.458952	0.447999	0.015757	0.484369	12.7828	0.572452	0.443716	0.014838	0.453473	0.0306567	0.442871	0.0106603	3.53073	1.57764	0.157152	1.59065	0.501804	0.0198703	0.427396	0.0180771	0.430959	0.0197914	0.448609	0.0143454
1			A	701.3s : 231.075m/z	701.3	231.075	0.40501	0.930158										0.475394	0.0120861	0.447939	0.0183326	23.6085	0.693777	0.446594	0.0189187	6.24461	1.66652	0.185778	1.64091	0.480457	0.0215162	0.443716	0.014838	0.453473	0.0306567	0.442871	0.0106603	0.455129	0.44846	0.0194178	0.592813	0.501804	0.0198703	0.427396	0.0180771	0.430959	0.0197914	0.448609	0.0143454
1	1	1	AHR	116.9s : 329.087m/z	116.9	329.087	0.43309	0.930152										0.475394	0.0120861	7.70405	0.3153	4.62206	0.135827	0.446594	0.0189187	3.31202	1.02433	0.120533	1.11214	0.480457	0.0215162	7.87638	0.263389	7.97373	0.539057	5.55667	0.133754	5.47181	0.713183	0.239429	0.92185	7.36276	0.291548	0.427396	0.0180771	0.430959	0.0197914	0.448609	0.0143454
	1		H	716.1s : 567.234m/z	716.1	567.234	0.40454	0.929316										0.475394	0.0120861	0.447939	0.0183326	0.46588	0.0136907	0.446594	0.0189187	0.458952	0.447999	0.015757	0.484369	0.480457	0.0215162	0.443716	0.014838	0.453473	0.0306567	12.2023	0.293719	3.39498	1.56311	0.0901825	1.37906	0.501804	0.0198703	0.427396	0.0180771	0.430959	0.0197914	0.448609	0.0143454
		1	R	1017.4s : 214.913m/z	1017.4	214.913	0.4047	0.927882										0.475394	0.0120861	0.447939	0.0183326	0.46588	0.0136907	0.446594	0.0189187	0.458952	0.447999	0.015757	0.484369	0.480457	0.0215162	0.443716	0.014838	0.453473	0.0306567	0.442871	0.0106603	0.455129	0.44846	0.0194178	0.592813	0.501804	0.0198703	14.3685	0.607726	0.430959	0.0197914	0.448609	0.0143454
	1		H	829.8s : 919.551m/z	829.8	919.551	0.40729	0.927441										0.475394	0.0120861	0.447939	0.0183326	0.46588	0.0136907	0.446594	0.0189187	0.458952	0.447999	0.015757	0.484369	12.6763	0.56768	0.443716	0.014838	0.453473	0.0306567	0.442871	0.0106603	3.50409	1.57604	0.155959	1.58914	0.501804	0.0198703	0.427396	0.0180771	0.430959	0.0197914	0.448609	0.0143454
1	1	1	AHR	658.3s : 773.309m/z	658.3	773.309	0.66721	0.927117										13.3785	0.340126	0.447939	0.0183326	0.46588	0.0136907	8.72672	0.369682	5.75476	1.06263	0.185458	1.01884	7.44262	0.333301	12.7871	0.427605	0.453473	0.0306567	25.0882	0.603894	11.4428	0.905583	0.348864	0.744867	0.501804	0.0198703	9.17704	0.388151	0.430959	0.0197914	20.362	0.651125
	1		H	760.0s : 969.449m/z	760	969.449	0.40453	0.925848										0.475394	0.0120861	0.447939	0.0183326	0.46588	0.0136907	0.446594	0.0189187	0.458952	0.447999	0.015757	0.484369	0.480457	0.0215162	0.443716	0.014838	0.453473	0.0306567	12.1145	0.291607	3.37304	1.56165	0.0896545	1.37669	0.501804	0.0198703	0.427396	0.0180771	0.430959	0.0197914	0.448609	0.0143454
	1		H	719.9s : 791.393m/z	719.9	791.393	0.40453	0.925821										0.475394	0.0120861	0.447939	0.0183326	0.46588	0.0136907	0.446594	0.0189187	0.458952	0.447999	0.015757	0.484369	0.480457	0.0215162	0.443716	0.014838	0.453473	0.0306567	12.1138	0.291591	3.37287	1.56164	0.0896504	1.37667	0.501804	0.0198703	0.427396	0.0180771	0.430959	0.0197914	0.448609	0.0143454
	1	1	HR	723.5s : 537.198m/z	723.5	537.198	0.43309	0.925227										0.475394	0.0120861	0.447939	0.0183326	0.46588	0.0136907	0.446594	0.0189187	0.458952	0.447999	0.015757	0.484369	10.8666	0.486637	12.9021	0.431451	0.453473	0.0306567	0.442871	0.0106603	6.16627	1.03612	0.239851	1.0211	0.501804	0.0198703	0.427396	0.0180771	0.430959	0.0197914	17.1123	0.547209
	1		H	506.8s : 249.070m/z	506.8	249.07	0.40461	0.924223										0.475394	0.0120861	0.447939	0.0183326	0.46588	0.0136907	0.446594	0.0189187	0.458952	0.447999	0.015757	0.484369	0.480457	0.0215162	12.4001	0.414664	0.453473	0.0306567	0.442871	0.0106603	3.44423	1.56646	0.119374	1.49772	0.501804	0.0198703	0.427396	0.0180771	0.430959	0.0197914	0.448609	0.0143454
	1	1	HR	493.5s : 539.188m/z	493.5	539.188	0.1157	0.924124										0.475394	0.0120861	0.447939	0.0183326	0.46588	0.0136907	0.446594	0.0189187	0.458952	0.447999	0.015757	0.484369	4.42907	0.198346	3.36995	0.112692	0.453473	0.0306567	5.13472	0.123597	3.3468	0.695948	0.116323	0.679054	0.501804	0.0198703	0.427396	0.0180771	0.430959	0.0197914	4.90622	0.156889
	1		H	690.5s : 373.163m/z	690.5	373.163	0.40533	0.923997										0.475394	0.0120861	0.447939	0.0183326	0.46588	0.0136907	0.446594	0.0189187	0.458952	0.447999	0.015757	0.484369	0.480457	0.0215162	0.443716	0.014838	12.6624	0.856028	0.442871	0.0106603	3.50735	1.57198	0.225761	1.6728	0.501804	0.0198703	0.427396	0.0180771	0.430959	0.0197914	0.448609	0.0143454
1			A	619.5s : 769.234m/z	619.5	769.234	0.405	0.923045										0.475394	0.0120861	0.447939	0.0183326	23.2555	0.683403	0.446594	0.0189187	6.15636	1.66477	0.183185	1.63882	0.480457	0.0215162	0.443716	0.014838	0.453473	0.0306567	0.442871	0.0106603	0.455129	0.44846	0.0194178	0.592813	0.501804	0.0198703	0.427396	0.0180771	0.430959	0.0197914	0.448609	0.0143454
		1	R	703.6s : 929.372m/z	703.6	929.372	0.40604	0.922017										0.475394	0.0120861	0.447939	0.0183326	0.46588	0.0136907	0.446594	0.0189187	0.458952	0.447999	0.015757	0.484369	0.480457	0.0215162	0.443716	0.014838	0.453473	0.0306567	0.442871	0.0106603	0.455129	0.44846	0.0194178	0.592813	0.501804	0.0198703	0.427396	0.0180771	0.430959	0.0197914	14.7105	0.470403
1	1	1	AHR	717.8s : 835.422m/z	717.8	835.422	0.87923	0.920364										38.9983	0.991466	20.3007	0.830839	25.8925	0.760895	0.446594	0.0189187	21.4095	0.787428	0.65053	0.728519	0.480457	0.0215162	35.5512	1.18884	17.7773	1.20182	58.1637	1.40005	27.9932	0.885108	0.953057	0.725373	36.3937	1.44111	0.427396	0.0180771	0.430959	0.0197914	46.3083	1.48082
1	1		AH	592.3s : 286.269m/z	592.3	286.269	0.40885	0.915384										10.8776	0.276546	0.447939	0.0183326	0.46588	0.0136907	10.1607	0.430428	5.48804	1.02106	0.184749	1.05876	0.480457	0.0215162	0.443716	0.014838	14.052	0.949976	0.442871	0.0106603	3.85477	1.59143	0.249248	1.6837	0.501804	0.0198703	0.427396	0.0180771	0.430959	0.0197914	0.448609	0.0143454
1			A	17.1s : 811.323m/z	17.1	811.323	0.10768	0.915023										6.99814	0.177916	0.447939	0.0183326	0.46588	0.0136907	9.21233	0.390254	4.28107	1.01557	0.150048	1.11732	0.480457	0.0215162	0.443716	0.014838	0.453473	0.0306567	0.442871	0.0106603	0.455129	0.44846	0.0194178	0.592813	0.501804	0.0198703	0.427396	0.0180771	0.430959	0.0197914	0.448609	0.0143454
1	1		AH	448.6s : 261.127m/z	448.6	261.127	0.61551	0.91462										0.475394	0.0120861	0.447939	0.0183326	14.6217	0.429684	0.446594	0.0189187	3.99791	1.59807	0.119755	1.55984	0.480457	0.0215162	0.443716	0.014838	0.453473	0.0306567	17.9478	0.432019	4.83136	1.62997	0.124757	1.49129	0.501804	0.0198703	0.427396	0.0180771	0.430959	0.0197914	0.448609	0.0143454
1	1	1	AHR	659.7s : 541.218m/z	659.7	541.218	0.49975	0.913988	[M+H]+	540.215	7	ms	Leucadenone A	C33H32O7	Flavanone	Flavonoids	Phenols	11.1427	0.283284	0.447939	0.0183326	11.1248	0.326922	4.6697	0.197819	6.84629	0.799824	0.206589	0.72617	0.480457	0.0215162	9.33873	0.31229	5.55345	0.375436	11.9802	0.288375	6.83822	0.774413	0.249404	0.703252	10.6952	0.423506	0.427396	0.0180771	0.430959	0.0197914	0.448609	0.0143454
1	1	1	AHR	698.5s : 827.367m/z	698.5	827.367	0.71601	0.910917										15.3889	0.391237	0.447939	0.0183326	0.46588	0.0136907	0.446594	0.0189187	4.18734	1.60792	0.110545	1.5328	0.480457	0.0215162	13.2358	0.442611	0.453473	0.0306567	23.3489	0.562028	9.37966	1.11724	0.264203	1.0188	0.501804	0.0198703	0.427396	0.0180771	0.430959	0.0197914	19.0839	0.610254
1			A	538.3s : 592.124m/z	538.3	592.124	0.10402	0.906925										7.24558	0.184207	0.447939	0.0183326	8.6048	0.252867	0.446594	0.0189187	4.18623	1.00544	0.118581	0.97593	0.480457	0.0215162	0.443716	0.014838	0.453473	0.0306567	0.442871	0.0106603	0.455129	0.44846	0.0194178	0.592813	0.501804	0.0198703	0.427396	0.0180771	0.430959	0.0197914	0.448609	0.0143454
1		1	AR	750.5s : 764.345m/z	750.5	764.345	0.62101	0.906899										0.475394	0.0120861	0.447939	0.0183326	0.46588	0.0136907	14.4555	0.612367	3.96119	1.59361	0.164119	1.63913	0.480457	0.0215162	0.443716	0.014838	0.453473	0.0306567	0.442871	0.0106603	0.455129	0.44846	0.0194178	0.592813	16.5196	0.654139	0.427396	0.0180771	0.430959	0.0197914	0.448609	0.0143454
		1	R	489.4s : 365.151m/z	489.4	365.151	0.40949	0.90632										0.475394	0.0120861	0.447939	0.0183326	0.46588	0.0136907	0.446594	0.0189187	0.458952	0.447999	0.015757	0.484369	0.480457	0.0215162	0.443716	0.014838	0.453473	0.0306567	0.442871	0.0106603	0.455129	0.44846	0.0194178	0.592813	14.1912	0.56194	0.427396	0.0180771	0.430959	0.0197914	0.448609	0.0143454
1	1	1	AHR	581.2s : 385.140m/z	581.2	385.14	0.82862	0.904533										24.9459	0.634206	12.5828	0.51497	22.0247	0.647233	0.446594	0.0189187	15	0.778825	0.453832	0.720431	0.480457	0.0215162	21.6583	0.72426	11.5051	0.777793	38.8821	0.935927	18.1315	0.898454	0.614874	0.725556	33.5581	1.32882	0.427396	0.0180771	12.6501	0.580948	0.448609	0.0143454
		1	R	466.3s : 169.046m/z	466.3	169.046	0.40606	0.904326										0.475394	0.0120861	0.447939	0.0183326	0.46588	0.0136907	0.446594	0.0189187	0.458952	0.447999	0.015757	0.484369	0.480457	0.0215162	0.443716	0.014838	0.453473	0.0306567	0.442871	0.0106603	0.455129	0.44846	0.0194178	0.592813	0.501804	0.0198703	0.427396	0.0180771	0.430959	0.0197914	14.1693	0.453099
1			A	17.0s : 881.492m/z	17	881.492	0.11488	0.902456										0.475394	0.0120861	6.4438	0.263723	9.52439	0.27989	0.446594	0.0189187	4.22254	1.02962	0.143654	0.998841	0.480457	0.0215162	0.443716	0.014838	0.453473	0.0306567	0.442871	0.0106603	0.455129	0.44846	0.0194178	0.592813	0.501804	0.0198703	0.427396	0.0180771	0.430959	0.0197914	0.448609	0.0143454
	1		H	573.4s : 277.567m/z	573.4	277.567	0.40458	0.902078										0.475394	0.0120861	0.447939	0.0183326	0.46588	0.0136907	0.446594	0.0189187	0.458952	0.447999	0.015757	0.484369	0.480457	0.0215162	11.8331	0.395704	0.453473	0.0306567	0.442871	0.0106603	3.30249	1.55697	0.114634	1.48584	0.501804	0.0198703	0.427396	0.0180771	0.430959	0.0197914	0.448609	0.0143454
	1		H	616.6s : 609.253m/z	616.6	609.253	0.40449	0.901415										0.475394	0.0120861	0.447939	0.0183326	0.46588	0.0136907	0.446594	0.0189187	0.458952	0.447999	0.015757	0.484369	0.480457	0.0215162	0.443716	0.014838	0.453473	0.0306567	11.5056	0.276951	3.22082	1.55098	0.0859904	1.35946	0.501804	0.0198703	0.427396	0.0180771	0.430959	0.0197914	0.448609	0.0143454
		1	R	582.0s : 681.205m/z	582	681.205	0.40607	0.900563										0.475394	0.0120861	0.447939	0.0183326	0.46588	0.0136907	0.446594	0.0189187	0.458952	0.447999	0.015757	0.484369	0.480457	0.0215162	0.443716	0.014838	0.453473	0.0306567	0.442871	0.0106603	0.455129	0.44846	0.0194178	0.592813	0.501804	0.0198703	0.427396	0.0180771	0.430959	0.0197914	14.0555	0.449461
1			A	17.1s : 943.439m/z	17.1	943.439	0.4042	0.900397										0.475394	0.0120861	0.447939	0.0183326	0.46588	0.0136907	22.1593	0.938715	5.88713	1.65729	0.245706	1.68872	0.480457	0.0215162	0.443716	0.014838	0.453473	0.0306567	0.442871	0.0106603	0.455129	0.44846	0.0194178	0.592813	0.501804	0.0198703	0.427396	0.0180771	0.430959	0.0197914	0.448609	0.0143454
1			A	17.1s : 949.478m/z	17.1	949.478	0.1016	0.897425										7.45244	0.189466	0.447939	0.0183326	8.02817	0.235921	0.446594	0.0189187	4.09379	0.997947	0.11566	0.961263	0.480457	0.0215162	0.443716	0.014838	0.453473	0.0306567	0.442871	0.0106603	0.455129	0.44846	0.0194178	0.592813	0.501804	0.0198703	0.427396	0.0180771	0.430959	0.0197914	0.448609	0.0143454
1			A	461.2s : 261.127m/z	461.2	261.127	0.40419	0.89615										0.475394	0.0120861	0.447939	0.0183326	0.46588	0.0136907	21.9545	0.930038	5.83592	1.65614	0.243537	1.68783	0.480457	0.0215162	0.443716	0.014838	0.453473	0.0306567	0.442871	0.0106603	0.455129	0.44846	0.0194178	0.592813	0.501804	0.0198703	0.427396	0.0180771	0.430959	0.0197914	0.448609	0.0143454
1	1	1	AHR	561.1s : 883.165m/z	561.1	883.165	0.51453	0.896141	[M+H]+	882.164	7	ms	Procyanidin B-5 3,3'-di-O-gallate	C44H34O20	Proanthocyanidins	Tannins	Phenols	0.475394	0.0120861	17.3304	0.709275	18.8502	0.553946	0.446594	0.0189187	9.27566	1.05187	0.323556	1.06552	8.15974	0.365416	0.443716	0.014838	0.453473	0.0306567	14.7571	0.355217	5.95352	1.09931	0.191532	0.988828	0.501804	0.0198703	9.93921	0.420387	0.430959	0.0197914	0.448609	0.0143454
	1		H	656.6s : 333.108m/z	656.6	333.108	0.40447	0.894505										0.475394	0.0120861	0.447939	0.0183326	0.46588	0.0136907	0.446594	0.0189187	0.458952	0.447999	0.015757	0.484369	0.480457	0.0215162	0.443716	0.014838	0.453473	0.0306567	11.3364	0.272877	3.17851	1.54783	0.084972	1.35441	0.501804	0.0198703	0.427396	0.0180771	0.430959	0.0197914	0.448609	0.0143454
1			A	17.2s : 931.157m/z	17.2	931.157	0.40498	0.894436										0.475394	0.0120861	0.447939	0.0183326	21.8631	0.642484	0.446594	0.0189187	5.80825	1.65736	0.172955	1.62998	0.480457	0.0215162	0.443716	0.014838	0.453473	0.0306567	0.442871	0.0106603	0.455129	0.44846	0.0194178	0.592813	0.501804	0.0198703	0.427396	0.0180771	0.430959	0.0197914	0.448609	0.0143454
1	1	1	AHR	494.9s : 437.227m/z	494.9	437.227	0.48332	0.891836										0.475394	0.0120861	0.447939	0.0183326	12.0873	0.355206	0.446594	0.0189187	3.36431	1.56234	0.101136	1.51801	0.480457	0.0215162	10.1187	0.338374	0.453473	0.0306567	9.04811	0.217796	5.02519	1.01413	0.152086	0.982545	16.8531	0.667344	0.427396	0.0180771	6.67821	0.306692	10.46	0.334485
1	1		AH	721.0s : 957.415m/z	721	957.415	0.5928	0.891511										10.0713	0.256045	0.447939	0.0183326	0.46588	0.0136907	0.446594	0.0189187	2.85792	1.52431	0.0767467	1.42128	0.480457	0.0215162	0.443716	0.014838	0.453473	0.0306567	16.0092	0.385356	4.34672	1.61233	0.113092	1.46097	0.501804	0.0198703	0.427396	0.0180771	0.430959	0.0197914	0.448609	0.0143454
1			A	17.2s : 881.148m/z	17.2	881.148	0.11815	0.890201										0.475394	0.0120861	6.15775	0.252016	9.47808	0.278529	0.446594	0.0189187	4.13946	1.03446	0.140388	0.998047	0.480457	0.0215162	0.443716	0.014838	0.453473	0.0306567	0.442871	0.0106603	0.455129	0.44846	0.0194178	0.592813	0.501804	0.0198703	0.427396	0.0180771	0.430959	0.0197914	0.448609	0.0143454
1			A	17.0s : 743.320m/z	17	743.32	0.10623	0.890082										6.74458	0.17147	8.61819	0.352713	0.46588	0.0136907	0.446594	0.0189187	4.06881	1.00738	0.139198	1.09158	0.480457	0.0215162	0.443716	0.014838	0.453473	0.0306567	0.442871	0.0106603	0.455129	0.44846	0.0194178	0.592813	0.501804	0.0198703	0.427396	0.0180771	0.430959	0.0197914	0.448609	0.0143454
	1	1	HR	116.3s : 256.064m/z	116.3	256.064	0.52047	0.888256										0.475394	0.0120861	0.447939	0.0183326	0.46588	0.0136907	0.446594	0.0189187	0.458952	0.447999	0.015757	0.484369	0.480457	0.0215162	0.443716	0.014838	0.453473	0.0306567	7.49075	0.180309	2.2171	1.4443	0.0618299	1.19674	22.3653	0.885615	0.427396	0.0180771	0.430959	0.0197914	0.448609	0.0143454
1			A	17.1s : 919.468m/z	17.1	919.468	0.14476	0.887815										5.41634	0.137701	10.7466	0.43982	0.46588	0.0136907	0.446594	0.0189187	4.26884	1.09204	0.152533	1.21991	0.480457	0.0215162	0.443716	0.014838	0.453473	0.0306567	0.442871	0.0106603	0.455129	0.44846	0.0194178	0.592813	0.501804	0.0198703	0.427396	0.0180771	0.430959	0.0197914	0.448609	0.0143454
	1	1	HR	547.1s : 553.308m/z	547.1	553.308	0.29208	0.885368										0.475394	0.0120861	0.447939	0.0183326	0.46588	0.0136907	0.446594	0.0189187	0.458952	0.447999	0.015757	0.484369	0.480457	0.0215162	9.55367	0.319478	0.453473	0.0306567	7.44635	0.17924	4.48349	1.01497	0.137723	0.993584	13.3054	0.526863	0.427396	0.0180771	8.25591	0.379146	0.448609	0.0143454
1			A	17.0s : 763.479m/z	17	763.479	0.12571	0.885305										0.475394	0.0120861	5.81392	0.237944	0.46588	0.0136907	9.83062	0.416446	4.14645	1.05032	0.170042	1.09175	0.480457	0.0215162	0.443716	0.014838	0.453473	0.0306567	0.442871	0.0106603	0.455129	0.44846	0.0194178	0.592813	0.501804	0.0198703	0.427396	0.0180771	0.430959	0.0197914	0.448609	0.0143454
1	1		AH	682.9s : 837.287m/z	682.9	837.287	0.51838	0.885268										0.475394	0.0120861	0.447939	0.0183326	0.46588	0.0136907	4.69187	0.198757	1.52027	1.28483	0.0607167	1.38723	0.480457	0.0215162	0.443716	0.014838	0.453473	0.0306567	13.4259	0.323172	3.70088	1.58168	0.0975457	1.4095	0.501804	0.0198703	0.427396	0.0180771	0.430959	0.0197914	0.448609	0.0143454
	1		H	981.1s : 975.622m/z	981.1	975.622	0.40748	0.884178										0.475394	0.0120861	0.447939	0.0183326	0.46588	0.0136907	0.446594	0.0189187	0.458952	0.447999	0.015757	0.484369	11.567	0.518005	0.443716	0.014838	0.453473	0.0306567	0.442871	0.0106603	3.22678	1.55785	0.14354	1.57203	0.501804	0.0198703	0.427396	0.0180771	0.430959	0.0197914	0.448609	0.0143454
		1	R	1048.8s : 524.335m/z	1048.8	524.335	0.40463	0.880289										0.475394	0.0120861	0.447939	0.0183326	0.46588	0.0136907	0.446594	0.0189187	0.458952	0.447999	0.015757	0.484369	0.480457	0.0215162	0.443716	0.014838	0.453473	0.0306567	0.442871	0.0106603	0.455129	0.44846	0.0194178	0.592813	0.501804	0.0198703	12.975	0.548787	0.430959	0.0197914	0.448609	0.0143454
		1	R	557.2s : 465.087m/z	557.2	465.087	0.40489	0.878459										0.475394	0.0120861	0.447939	0.0183326	0.46588	0.0136907	0.446594	0.0189187	0.458952	0.447999	0.015757	0.484369	0.480457	0.0215162	0.443716	0.014838	0.453473	0.0306567	0.442871	0.0106603	0.455129	0.44846	0.0194178	0.592813	0.501804	0.0198703	0.427396	0.0180771	13.0851	0.600924	0.448609	0.0143454
1	1	1	AHR	739.1s : 985.447m/z	739.1	985.447	0.66703	0.877569										0.475394	0.0120861	0.447939	0.0183326	15.2553	0.448302	0.446594	0.0189187	4.15629	1.60531	0.12441	1.56836	0.480457	0.0215162	14.9748	0.500763	0.453473	0.0306567	25.3212	0.609504	10.3075	1.11238	0.29061	1.02282	0.501804	0.0198703	12.4622	0.527099	0.430959	0.0197914	16.2114	0.518401
1			A	17.4s : 836.167m/z	17.4	836.167	0.10091	0.874587										7.69836	0.195718	0.447939	0.0183326	0.46588	0.0136907	7.02983	0.297798	3.9105	0.991779	0.131385	1.0231	0.480457	0.0215162	0.443716	0.014838	0.453473	0.0306567	0.442871	0.0106603	0.455129	0.44846	0.0194178	0.592813	0.501804	0.0198703	0.427396	0.0180771	0.430959	0.0197914	0.448609	0.0143454
		1	R	483.3s : 489.093m/z	483.3	489.093	0.4098	0.873765										0.475394	0.0120861	0.447939	0.0183326	0.46588	0.0136907	0.446594	0.0189187	0.458952	0.447999	0.015757	0.484369	0.480457	0.0215162	0.443716	0.014838	0.453473	0.0306567	0.442871	0.0106603	0.455129	0.44846	0.0194178	0.592813	13.2311	0.523921	0.427396	0.0180771	0.430959	0.0197914	0.448609	0.0143454
1	1	1	AHR	581.2s : 345.148m/z	581.2	345.148	0.69865	0.873286										28.9545	0.736119	18.1524	0.742917	20.4991	0.602401	16.5492	0.701058	21.0388	0.501642	0.695624	0.454431	21.7666	0.974771	27.1502	0.907911	12.5675	0.849615	43.4021	1.04472	26.2216	0.618579	0.944255	0.453843	21.5975	0.855212	19.8141	0.838052	18.6257	0.85537	30.462	0.974099
1	1	1	AHR	659.0s : 529.224m/z	659	529.224	0.73405	0.8679	[M+H]+	528.215	3	ms	Karwinskione	C32H32O7			Organic compounds	20.557	0.522628	0.447939	0.0183326	12.7017	0.373261	0.446594	0.0189187	8.53832	1.09717	0.233285	1.04783	16.2451	0.727502	20.5257	0.686387	9.59456	0.648632	0.442871	0.0106603	11.7021	0.786996	0.518295	0.722951	0.501804	0.0198703	14.0895	0.595929	12.3045	0.565075	0.448609	0.0143454
		1	R	647.7s : 733.248m/z	647.7	733.248	0.40613	0.865874										0.475394	0.0120861	0.447939	0.0183326	0.46588	0.0136907	0.446594	0.0189187	0.458952	0.447999	0.015757	0.484369	0.480457	0.0215162	0.443716	0.014838	0.453473	0.0306567	0.442871	0.0106603	0.455129	0.44846	0.0194178	0.592813	0.501804	0.0198703	0.427396	0.0180771	0.430959	0.0197914	13.0292	0.416643
1	1	1	AHR	829.8s : 271.081m/z	829.8	271.081	0.56286	0.860061										0.475394	0.0120861	17.9711	0.735496	11.9359	0.350758	16.5491	0.701056	11.7329	0.736902	0.449849	0.792236	0.480457	0.0215162	13.4393	0.449414	16.9868	1.14838	0.442871	0.0106603	7.83737	1.05417	0.407493	1.22084	0.501804	0.0198703	0.427396	0.0180771	18.7679	0.861903	0.448609	0.0143454
	1	1	HR	759.5s : 947.477m/z	759.5	947.477	0.55503	0.856161										0.475394	0.0120861	0.447939	0.0183326	0.46588	0.0136907	0.446594	0.0189187	0.458952	0.447999	0.015757	0.484369	0.480457	0.0215162	0.443716	0.014838	0.453473	0.0306567	18.848	0.453687	5.0564	1.63702	0.130174	1.50354	0.501804	0.0198703	8.63066	0.365041	0.430959	0.0197914	0.448609	0.0143454
		1	R	653.0s : 607.277m/z	653	607.277	0.40615	0.855148										0.475394	0.0120861	0.447939	0.0183326	0.46588	0.0136907	0.446594	0.0189187	0.458952	0.447999	0.015757	0.484369	0.480457	0.0215162	0.443716	0.014838	0.453473	0.0306567	0.442871	0.0106603	0.455129	0.44846	0.0194178	0.592813	0.501804	0.0198703	0.427396	0.0180771	0.430959	0.0197914	12.7201	0.406756
	1	1	HR	711.4s : 713.356m/z	711.4	713.356	0.45189	0.853202										0.475394	0.0120861	0.447939	0.0183326	0.46588	0.0136907	0.446594	0.0189187	0.458952	0.447999	0.015757	0.484369	0.480457	0.0215162	0.443716	0.014838	0.453473	0.0306567	18.0925	0.435502	4.86753	1.63115	0.125628	1.49333	0.501804	0.0198703	9.35871	0.395834	0.430959	0.0197914	14.9944	0.479484
	1		H	677.8s : 925.332m/z	677.8	925.332	0.40438	0.850282										0.475394	0.0120861	0.447939	0.0183326	0.46588	0.0136907	0.446594	0.0189187	0.458952	0.447999	0.015757	0.484369	0.480457	0.0215162	0.443716	0.014838	0.453473	0.0306567	10.2841	0.247547	2.91544	1.52623	0.0786396	1.32018	0.501804	0.0198703	0.427396	0.0180771	0.430959	0.0197914	0.448609	0.0143454
1	1	1	AHR	487.5s : 371.224m/z	487.5	371.224	0.28669	0.850029										0.475394	0.0120861	8.06109	0.329913	7.86448	0.231111	7.66224	0.324589	6.0158	0.695185	0.224425	0.727361	0.480457	0.0215162	0.443716	0.014838	6.81869	0.460971	0.442871	0.0106603	2.04643	1.41872	0.126996	1.5831	5.32265	0.210765	6.74999	0.285497	0.430959	0.0197914	0.448609	0.0143454
		1	R	128.5s : 189.035m/z	128.5	189.035	0.41006	0.849293										0.475394	0.0120861	0.447939	0.0183326	0.46588	0.0136907	0.446594	0.0189187	0.458952	0.447999	0.015757	0.484369	0.480457	0.0215162	0.443716	0.014838	0.453473	0.0306567	0.442871	0.0106603	0.455129	0.44846	0.0194178	0.592813	12.5325	0.496258	0.427396	0.0180771	0.430959	0.0197914	0.448609	0.0143454
1			A	17.6s : 834.324m/z	17.6	834.324	0.10175	0.849118										6.54382	0.166366	7.42075	0.303706	0.46588	0.0136907	0.446594	0.0189187	3.71926	0.988262	0.12567	1.05207	0.480457	0.0215162	0.443716	0.014838	0.453473	0.0306567	0.442871	0.0106603	0.455129	0.44846	0.0194178	0.592813	0.501804	0.0198703	0.427396	0.0180771	0.430959	0.0197914	0.448609	0.0143454
		1	R	648.8s : 367.131m/z	648.8	367.131	0.41006	0.848748										0.475394	0.0120861	0.447939	0.0183326	0.46588	0.0136907	0.446594	0.0189187	0.458952	0.447999	0.015757	0.484369	0.480457	0.0215162	0.443716	0.014838	0.453473	0.0306567	0.442871	0.0106603	0.455129	0.44846	0.0194178	0.592813	12.5172	0.495651	0.427396	0.0180771	0.430959	0.0197914	0.448609	0.0143454
1	1	1	AHR	575.0s : 389.047m/z	575	389.047	0.37237	0.848344										6.66504	0.169447	0.447939	0.0183326	6.71893	0.197447	0.446594	0.0189187	3.56963	0.982411	0.101036	0.935359	0.480457	0.0215162	7.75759	0.259416	0.453473	0.0306567	5.40133	0.130015	3.52321	1.00419	0.110401	0.977672	7.86642	0.311492	4.09516	0.173208	5.91046	0.271433	7.73808	0.247444
1	1		AH	628.8s : 689.289m/z	628.8	689.289	0.56608	0.846184										0.475394	0.0120861	0.447939	0.0183326	0.46588	0.0136907	7.0735	0.299648	2.11568	1.42495	0.0859394	1.504	0.480457	0.0215162	13.9116	0.465208	0.453473	0.0306567	0.442871	0.0106603	3.82209	1.58834	0.13201	1.52527	0.501804	0.0198703	0.427396	0.0180771	0.430959	0.0197914	0.448609	0.0143454
	1		H	714.8s : 531.726m/z	714.8	531.726	0.40437	0.844806										0.475394	0.0120861	0.447939	0.0183326	0.46588	0.0136907	0.446594	0.0189187	0.458952	0.447999	0.015757	0.484369	0.480457	0.0215162	0.443716	0.014838	0.453473	0.0306567	10.1575	0.2445	2.88379	1.52337	0.0778778	1.3157	0.501804	0.0198703	0.427396	0.0180771	0.430959	0.0197914	0.448609	0.0143454
1			A	16.9s : 813.502m/z	16.9	813.502	0.098694	0.842764										0.475394	0.0120861	6.9982	0.286412	0.46588	0.0136907	6.70211	0.283916	3.6604	0.979898	0.149026	1.01713	0.480457	0.0215162	0.443716	0.014838	0.453473	0.0306567	0.442871	0.0106603	0.455129	0.44846	0.0194178	0.592813	0.501804	0.0198703	0.427396	0.0180771	0.430959	0.0197914	0.448609	0.0143454
1			A	17.4s : 442.869m/z	17.4	442.869	0.16895	0.840476										0.475394	0.0120861	0.447939	0.0183326	4.43499	0.13033	10.6018	0.449116	3.99004	1.13163	0.152466	1.24784	0.480457	0.0215162	0.443716	0.014838	0.453473	0.0306567	0.442871	0.0106603	0.455129	0.44846	0.0194178	0.592813	0.501804	0.0198703	0.427396	0.0180771	0.430959	0.0197914	0.448609	0.0143454
	1		H	750.3s : 761.832m/z	750.3	761.832	0.40446	0.840378										0.475394	0.0120861	0.447939	0.0183326	0.46588	0.0136907	0.446594	0.0189187	0.458952	0.447999	0.015757	0.484369	0.480457	0.0215162	10.3261	0.345308	0.453473	0.0306567	0.442871	0.0106603	2.92573	1.52731	0.102035	1.44901	0.501804	0.0198703	0.427396	0.0180771	0.430959	0.0197914	0.448609	0.0143454
		1	R	771.9s : 861.369m/z	771.9	861.369	0.40618	0.839027										0.475394	0.0120861	0.447939	0.0183326	0.46588	0.0136907	0.446594	0.0189187	0.458952	0.447999	0.015757	0.484369	0.480457	0.0215162	0.443716	0.014838	0.453473	0.0306567	0.442871	0.0106603	0.455129	0.44846	0.0194178	0.592813	0.501804	0.0198703	0.427396	0.0180771	0.430959	0.0197914	12.2626	0.392129
1	1		AH	544.7s : 731.205m/z	544.7	731.205	0.55918	0.838522										0.475394	0.0120861	24.9907	1.02279	0.46588	0.0136907	0.446594	0.0189187	6.59465	1.67148	0.26687	1.69543	0.480457	0.0215162	0.443716	0.014838	11.8278	0.799608	0.442871	0.0106603	3.29871	1.55834	0.211656	1.66509	0.501804	0.0198703	0.427396	0.0180771	0.430959	0.0197914	0.448609	0.0143454
	1		H	741.9s : 653.790m/z	741.9	653.79	0.40534	0.837291										0.475394	0.0120861	0.447939	0.0183326	0.46588	0.0136907	0.446594	0.0189187	0.458952	0.447999	0.015757	0.484369	0.480457	0.0215162	0.443716	0.014838	10.4773	0.708312	0.442871	0.0106603	2.9611	1.53223	0.188832	1.65019	0.501804	0.0198703	0.427396	0.0180771	0.430959	0.0197914	0.448609	0.0143454
	1		H	698.6s : 426.199m/z	698.6	426.199	0.40445	0.835958										0.475394	0.0120861	0.447939	0.0183326	0.46588	0.0136907	0.446594	0.0189187	0.458952	0.447999	0.015757	0.484369	0.480457	0.0215162	10.2222	0.341835	0.453473	0.0306567	0.442871	0.0106603	2.89976	1.52498	0.101167	1.44614	0.501804	0.0198703	0.427396	0.0180771	0.430959	0.0197914	0.448609	0.0143454
1			A	714.8s : 553.740m/z	714.8	553.74	0.40493	0.835901										0.475394	0.0120861	0.447939	0.0183326	19.1506	0.562774	0.446594	0.0189187	5.13014	1.64003	0.153028	1.60939	0.480457	0.0215162	0.443716	0.014838	0.453473	0.0306567	0.442871	0.0106603	0.455129	0.44846	0.0194178	0.592813	0.501804	0.0198703	0.427396	0.0180771	0.430959	0.0197914	0.448609	0.0143454
1			A	17.0s : 785.514m/z	17	785.514	0.40408	0.835624										0.475394	0.0120861	19.1625	0.784257	0.46588	0.0136907	0.446594	0.0189187	5.1376	1.63831	0.207238	1.66863	0.480457	0.0215162	0.443716	0.014838	0.453473	0.0306567	0.442871	0.0106603	0.455129	0.44846	0.0194178	0.592813	0.501804	0.0198703	0.427396	0.0180771	0.430959	0.0197914	0.448609	0.0143454
1			A	829.8s : 169.547m/z	829.8	169.547	0.40538	0.834868										19.0885	0.485292	0.447939	0.0183326	0.46588	0.0136907	0.446594	0.0189187	5.11222	1.64054	0.134058	1.57746	0.480457	0.0215162	0.443716	0.014838	0.453473	0.0306567	0.442871	0.0106603	0.455129	0.44846	0.0194178	0.592813	0.501804	0.0198703	0.427396	0.0180771	0.430959	0.0197914	0.448609	0.0143454
1	1	1	AHR	542.8s : 509.283m/z	542.8	509.283	0.31361	0.834095										0.475394	0.0120861	6.2695	0.256589	0.46588	0.0136907	0.446594	0.0189187	1.91434	1.38754	0.0753211	1.46003	0.480457	0.0215162	0.443716	0.014838	7.32105	0.494933	8.88768	0.213934	4.28323	1.00628	0.186305	1.1397	9.44063	0.373827	0.427396	0.0180771	6.80768	0.312637	8.85633	0.283203
1			A	16.9s : 801.506m/z	16.9	801.506	0.1086	0.83374										5.83788	0.148418	0.447939	0.0183326	0.46588	0.0136907	7.79297	0.330127	3.63617	1.00031	0.127642	1.10378	0.480457	0.0215162	0.443716	0.014838	0.453473	0.0306567	0.442871	0.0106603	0.455129	0.44846	0.0194178	0.592813	0.501804	0.0198703	0.427396	0.0180771	0.430959	0.0197914	0.448609	0.0143454
1	1	1	AHR	628.8s : 705.249m/z	628.8	705.249	0.65352	0.83282										22.5422	0.573097	10.6969	0.437789	0.46588	0.0136907	16.5334	0.700392	12.5596	0.787563	0.431242	0.747577	0.480457	0.0215162	24.5048	0.819449	8.95888	0.605657	37.01	0.890864	17.7385	0.910679	0.584371	0.735858	25.3453	1.00361	14.7515	0.623926	13.595	0.624342	26.6892	0.853453
	1		H	739.8s : 598.300m/z	739.8	598.3	0.40778	0.828344										0.475394	0.0120861	0.447939	0.0183326	0.46588	0.0136907	0.446594	0.0189187	0.458952	0.447999	0.015757	0.484369	10.2138	0.457403	0.443716	0.014838	0.453473	0.0306567	0.442871	0.0106603	2.88847	1.53097	0.128389	1.54673	0.501804	0.0198703	0.427396	0.0180771	0.430959	0.0197914	0.448609	0.0143454
1			A	16.8s : 705.517m/z	16.8	705.517	0.40406	0.827838										0.475394	0.0120861	18.8146	0.770015	0.46588	0.0136907	0.446594	0.0189187	5.05061	1.63572	0.203678	1.66653	0.480457	0.0215162	0.443716	0.014838	0.453473	0.0306567	0.442871	0.0106603	0.455129	0.44846	0.0194178	0.592813	0.501804	0.0198703	0.427396	0.0180771	0.430959	0.0197914	0.448609	0.0143454
	1	1	HR	574.4s : 146.032m/z	574.4	146.032	0.61101	0.826801										0.475394	0.0120861	0.447939	0.0183326	0.46588	0.0136907	0.446594	0.0189187	0.458952	0.447999	0.015757	0.484369	0.480457	0.0215162	24.1897	0.80891	0.453473	0.0306567	0.442871	0.0106603	6.39161	1.66873	0.217936	1.62854	0.501804	0.0198703	0.427396	0.0180771	18.1781	0.834814	0.448609	0.0143454
1	1	1	AHR	631.4s : 579.256m/z	631.4	579.256	0.82559	0.825963										25.6498	0.652103	0.447939	0.0183326	18.3283	0.538607	0.446594	0.0189187	11.2182	1.08402	0.30699	1.04853	17.9734	0.8049	0.443716	0.014838	0.453473	0.0306567	33.6487	0.809953	13.1298	1.14499	0.415087	1.04575	0.501804	0.0198703	16.739	0.707988	12.5918	0.578268	0.448609	0.0143454
	1		H	17.3s : 601.384m/z	17.3	601.384	0.40534	0.824208										0.475394	0.0120861	0.447939	0.0183326	0.46588	0.0136907	0.446594	0.0189187	0.458952	0.447999	0.015757	0.484369	0.480457	0.0215162	0.443716	0.014838	10.1663	0.687285	0.442871	0.0106603	2.88334	1.52536	0.183575	1.64624	0.501804	0.0198703	0.427396	0.0180771	0.430959	0.0197914	0.448609	0.0143454
	1		H	540.0s : 167.558m/z	540	167.558	0.40432	0.823342										0.475394	0.0120861	0.447939	0.0183326	0.46588	0.0136907	0.446594	0.0189187	0.458952	0.447999	0.015757	0.484369	0.480457	0.0215162	0.443716	0.014838	0.453473	0.0306567	9.66924	0.232747	2.76172	1.51172	0.0749394	1.29759	0.501804	0.0198703	0.427396	0.0180771	0.430959	0.0197914	0.448609	0.0143454
	1		H	788.4s : 856.895m/z	788.4	856.895	0.40442	0.820883										0.475394	0.0120861	0.447939	0.0183326	0.46588	0.0136907	0.446594	0.0189187	0.458952	0.447999	0.015757	0.484369	0.480457	0.0215162	9.8721	0.330126	0.453473	0.0306567	0.442871	0.0106603	2.81222	1.51683	0.0982399	1.4361	0.501804	0.0198703	0.427396	0.0180771	0.430959	0.0197914	0.448609	0.0143454
1	1	1	AHR	485.9s : 388.249m/z	485.9	388.249	0.20124	0.820415										6.16895	0.156835	6.92464	0.283402	5.79881	0.170408	4.70718	0.199406	5.89989	0.467282	0.202513	0.508868	0.480457	0.0215162	5.96839	0.199585	7.32784	0.495392	0.442871	0.0106603	3.55489	0.987636	0.181788	1.16716	0.501804	0.0198703	0.427396	0.0180771	0.430959	0.0197914	6.72876	0.215169
		1	R	494.9s : 131.530m/z	494.9	131.53	0.41042	0.817953										0.475394	0.0120861	0.447939	0.0183326	0.46588	0.0136907	0.446594	0.0189187	0.458952	0.447999	0.015757	0.484369	0.480457	0.0215162	0.443716	0.014838	0.453473	0.0306567	0.442871	0.0106603	0.455129	0.44846	0.0194178	0.592813	11.6668	0.461979	0.427396	0.0180771	0.430959	0.0197914	0.448609	0.0143454
1			A	17.1s : 943.472m/z	17.1	943.472	0.40402	0.815253										0.475394	0.0120861	18.2589	0.747275	0.46588	0.0136907	0.446594	0.0189187	4.9117	1.63141	0.197993	1.66303	0.480457	0.0215162	0.443716	0.014838	0.453473	0.0306567	0.442871	0.0106603	0.455129	0.44846	0.0194178	0.592813	0.501804	0.0198703	0.427396	0.0180771	0.430959	0.0197914	0.448609	0.0143454
	1	1	HR	574.8s : 531.106m/z	574.8	531.106	0.62157	0.814881										0.475394	0.0120861	0.447939	0.0183326	0.46588	0.0136907	0.446594	0.0189187	0.458952	0.447999	0.015757	0.484369	0.480457	0.0215162	0.443716	0.014838	0.453473	0.0306567	23.8359	0.573751	6.30339	1.66698	0.160191	1.55657	0.501804	0.0198703	25.6483	1.08482	0.430959	0.0197914	0.448609	0.0143454
	1	1	HR	546.8s : 391.123m/z	546.8	391.123	0.28572	0.81451										0.475394	0.0120861	0.447939	0.0183326	0.46588	0.0136907	0.446594	0.0189187	0.458952	0.447999	0.015757	0.484369	0.480457	0.0215162	6.84452	0.228883	0.453473	0.0306567	5.94235	0.143038	3.4302	0.9772	0.106023	0.922674	0.501804	0.0198703	5.59885	0.236808	0.430959	0.0197914	0.448609	0.0143454
	1	1	HR	592.4s : 277.081m/z	592.4	277.081	0.55119	0.812778										0.475394	0.0120861	0.447939	0.0183326	0.46588	0.0136907	0.446594	0.0189187	0.458952	0.447999	0.015757	0.484369	0.480457	0.0215162	0.443716	0.014838	0.453473	0.0306567	16.6269	0.400225	4.50115	1.61836	0.116809	1.47128	0.501804	0.0198703	0.427396	0.0180771	7.41907	0.340715	0.448609	0.0143454
1	1	1	AHR	659.7s : 519.236m/z	659.7	519.236	0.8608	0.811748										34.3974	0.874496	15.6352	0.639897	23.499	0.690557	17.5062	0.741599	22.7595	0.550861	0.736637	0.462663	0.480457	0.0215162	0.443716	0.014838	15.3026	1.03452	50.2273	1.20902	16.6135	1.3029	0.569971	1.0719	25.0085	0.990281	21.0092	0.888603	0.430959	0.0197914	42.8303	1.36961
1	1		AH	562.9s : 795.462m/z	562.9	795.462	0.30464	0.808649										4.50116	0.114434	0.447939	0.0183326	0.46588	0.0136907	0.446594	0.0189187	1.46539	1.27695	0.0413441	1.11542	0.480457	0.0215162	0.443716	0.014838	4.33513	0.293073	5.30424	0.127678	2.64089	0.947378	0.114276	1.08141	0.501804	0.0198703	0.427396	0.0180771	0.430959	0.0197914	0.448609	0.0143454
1			A	17.2s : 802.171m/z	17.2	802.171	0.12541	0.805639										0.475394	0.0120861	4.92548	0.201583	8.17695	0.240293	0.446594	0.0189187	3.5061	1.03045	0.11822	0.984252	0.480457	0.0215162	0.443716	0.014838	0.453473	0.0306567	0.442871	0.0106603	0.455129	0.44846	0.0194178	0.592813	0.501804	0.0198703	0.427396	0.0180771	0.430959	0.0197914	0.448609	0.0143454
	1		H	729.0s : 907.462m/z	729	907.462	0.40438	0.803234										0.475394	0.0120861	0.447939	0.0183326	0.46588	0.0136907	0.446594	0.0189187	0.458952	0.447999	0.015757	0.484369	0.480457	0.0215162	9.47029	0.31669	0.453473	0.0306567	0.442871	0.0106603	2.71177	1.50683	0.0948808	1.42383	0.501804	0.0198703	0.427396	0.0180771	0.430959	0.0197914	0.448609	0.0143454
1	1	1	AHR	829.8s : 240.998m/z	829.8	240.998	0.65898	0.802188										0.475394	0.0120861	10.0618	0.411796	0.46588	0.0136907	0.446594	0.0189187	2.86242	1.51943	0.114123	1.57109	0.480457	0.0215162	10.3102	0.344776	14.4219	0.974981	0.442871	0.0106603	6.41386	1.0548	0.337983	1.24169	0.501804	0.0198703	0.427396	0.0180771	0.430959	0.0197914	11.6269	0.371799
1	1	1	AHR	659.0s : 905.384m/z	659	905.384	0.73174	0.800502										10.4627	0.265996	0.447939	0.0183326	0.46588	0.0136907	0.446594	0.0189187	2.95578	1.53301	0.0792345	1.43268	0.480457	0.0215162	0.443716	0.014838	0.453473	0.0306567	20.9935	0.505332	5.59279	1.65154	0.143086	1.52905	0.501804	0.0198703	0.427396	0.0180771	5.96563	0.273967	0.448609	0.0143454
		1	R	514.1s : 235.112m/z	514.1	235.112	0.41066	0.799378										0.475394	0.0120861	0.447939	0.0183326	0.46588	0.0136907	0.446594	0.0189187	0.458952	0.447999	0.015757	0.484369	0.480457	0.0215162	0.443716	0.014838	0.453473	0.0306567	0.442871	0.0106603	0.455129	0.44846	0.0194178	0.592813	11.1691	0.44227	0.427396	0.0180771	0.430959	0.0197914	0.448609	0.0143454
1			A	572.9s : 558.089m/z	572.9	558.089	0.40489	0.799235										0.475394	0.0120861	0.447939	0.0183326	17.5451	0.515591	0.446594	0.0189187	4.72875	1.62745	0.141232	1.59448	0.480457	0.0215162	0.443716	0.014838	0.453473	0.0306567	0.442871	0.0106603	0.455129	0.44846	0.0194178	0.592813	0.501804	0.0198703	0.427396	0.0180771	0.430959	0.0197914	0.448609	0.0143454
1		1	AR	619.1s : 364.185m/z	619.1	364.185	0.54147	0.79667										5.20176	0.132246	0.447939	0.0183326	0.46588	0.0136907	0.446594	0.0189187	1.64054	1.33069	0.045797	1.17886	0.480457	0.0215162	0.443716	0.014838	0.453473	0.0306567	0.442871	0.0106603	0.455129	0.44846	0.0194178	0.592813	0.501804	0.0198703	0.427396	0.0180771	0.430959	0.0197914	12.4586	0.398395
1	1		AH	562.8s : 191.067m/z	562.8	191.067	0.36179	0.793463										9.78283	0.248712	0.447939	0.0183326	7.15523	0.210268	0.446594	0.0189187	4.45815	1.02608	0.124058	0.966578	9.33814	0.418188	0.443716	0.014838	0.453473	0.0306567	0.442871	0.0106603	2.66955	1.50998	0.118586	1.52697	0.501804	0.0198703	0.427396	0.0180771	0.430959	0.0197914	0.448609	0.0143454
1	1	1	AHR	505.3s : 649.196m/z	505.3	649.196	0.47878	0.79341										0.475394	0.0120861	0.447939	0.0183326	0.46588	0.0136907	4.84914	0.20542	1.55959	1.29731	0.0623822	1.3978	0.480457	0.0215162	0.443716	0.014838	4.91625	0.332358	9.60259	0.231143	3.86075	1.07663	0.149964	1.01462	0.501804	0.0198703	4.41897	0.186904	0.430959	0.0197914	0.448609	0.0143454
1			A	17.0s : 876.469m/z	17	876.469	0.40538	0.792024										17.2254	0.437927	0.447939	0.0183326	0.46588	0.0136907	0.446594	0.0189187	4.64646	1.62573	0.122217	1.5571	0.480457	0.0215162	0.443716	0.014838	0.453473	0.0306567	0.442871	0.0106603	0.455129	0.44846	0.0194178	0.592813	0.501804	0.0198703	0.427396	0.0180771	0.430959	0.0197914	0.448609	0.0143454
1			A	17.3s : 201.101m/z	17.3	201.101	0.40538	0.789433										17.1159	0.435143	0.447939	0.0183326	0.46588	0.0136907	0.446594	0.0189187	4.61908	1.62477	0.121521	1.55578	0.480457	0.0215162	0.443716	0.014838	0.453473	0.0306567	0.442871	0.0106603	0.455129	0.44846	0.0194178	0.592813	0.501804	0.0198703	0.427396	0.0180771	0.430959	0.0197914	0.448609	0.0143454
		1	R	574.2s : 199.040m/z	574.2	199.04	0.40446	0.788872										0.475394	0.0120861	0.447939	0.0183326	0.46588	0.0136907	0.446594	0.0189187	0.458952	0.447999	0.015757	0.484369	0.480457	0.0215162	0.443716	0.014838	0.453473	0.0306567	0.442871	0.0106603	0.455129	0.44846	0.0194178	0.592813	0.501804	0.0198703	10.5041	0.444279	0.430959	0.0197914	0.448609	0.0143454
1		1	AR	591.0s : 288.282m/z	591	288.282	0.61557	0.788872										13.9725	0.355227	0.447939	0.0183326	0.46588	0.0136907	0.446594	0.0189187	3.83323	1.59129	0.101542	1.51027	0.480457	0.0215162	0.443716	0.014838	0.453473	0.0306567	0.442871	0.0106603	0.455129	0.44846	0.0194178	0.592813	0.501804	0.0198703	11.2835	0.477245	0.430959	0.0197914	0.448609	0.0143454
1	1	1	AHR	577.1s : 389.176m/z	577.1	389.176	0.60547	0.78706										23.1288	0.58801	10.873	0.444995	16.693	0.490552	0.446594	0.0189187	12.7853	0.790828	0.385619	0.720678	15.8063	0.707849	20.4304	0.683199	8.40162	0.567984	27.6403	0.665327	18.0696	0.591516	0.65609	0.454467	14.4312	0.571444	15.2234	0.643887	15.0817	0.692615	22.6931	0.725667
1			A	17.1s : 898.168m/z	17.1	898.168	0.40538	0.787013										17.0139	0.43255	0.447939	0.0183326	0.46588	0.0136907	0.446594	0.0189187	4.59358	1.62386	0.120873	1.55454	0.480457	0.0215162	0.443716	0.014838	0.453473	0.0306567	0.442871	0.0106603	0.455129	0.44846	0.0194178	0.592813	0.501804	0.0198703	0.427396	0.0180771	0.430959	0.0197914	0.448609	0.0143454
1		1	AR	725.2s : 891.416m/z	725.2	891.416	0.46401	0.785804										0.475394	0.0120861	6.57296	0.269009	0.46588	0.0136907	5.05537	0.214156	3.1424	0.975729	0.127235	1.01534	0.480457	0.0215162	0.443716	0.014838	0.453473	0.0306567	0.442871	0.0106603	0.455129	0.44846	0.0194178	0.592813	0.501804	0.0198703	9.32897	0.394577	0.430959	0.0197914	0.448609	0.0143454
	1		H	708.7s : 741.318m/z	708.7	741.318	0.2067	0.785765										0.475394	0.0120861	0.447939	0.0183326	0.46588	0.0136907	0.446594	0.0189187	0.458952	0.447999	0.015757	0.484369	5.73796	0.256962	0.443716	0.014838	2.06039	0.139291	0.442871	0.0106603	2.17123	1.09177	0.105438	1.06239	0.501804	0.0198703	0.427396	0.0180771	0.430959	0.0197914	0.448609	0.0143454
		1	R	132.6s : 210.053m/z	132.6	210.053	0.4063	0.785743										0.475394	0.0120861	0.447939	0.0183326	0.46588	0.0136907	0.446594	0.0189187	0.458952	0.447999	0.015757	0.484369	0.480457	0.0215162	0.443716	0.014838	0.453473	0.0306567	0.442871	0.0106603	0.455129	0.44846	0.0194178	0.592813	0.501804	0.0198703	0.427396	0.0180771	0.430959	0.0197914	10.8126	0.345761
	1	1	HR	711.7s : 729.317m/z	711.7	729.317	0.53848	0.78535										0.475394	0.0120861	0.447939	0.0183326	0.46588	0.0136907	0.446594	0.0189187	0.458952	0.447999	0.015757	0.484369	0.480457	0.0215162	0.443716	0.014838	0.453473	0.0306567	14.6864	0.353514	4.016	1.59786	0.105131	1.43648	0.501804	0.0198703	0.427396	0.0180771	5.96249	0.273823	0.448609	0.0143454
1	1	1	AHR	668.8s : 761.315m/z	668.8	761.315	0.77111	0.784898										28.4003	0.722029	16.1386	0.660497	24.6388	0.724054	17.7044	0.749996	21.7205	0.503205	0.714144	0.449577	23.6773	1.06034	0.443716	0.014838	0.453473	0.0306567	35.4308	0.85285	15.0013	1.10355	0.48967	1.06387	0.501804	0.0198703	19.2568	0.814481	19.3734	0.889707	32.2808	1.03226
	1		H	704.1s : 928.391m/z	704.1	928.391	0.40806	0.784442										0.475394	0.0120861	0.447939	0.0183326	0.46588	0.0136907	0.446594	0.0189187	0.458952	0.447999	0.015757	0.484369	9.21174	0.412527	0.443716	0.014838	0.453473	0.0306567	0.442871	0.0106603	2.63795	1.50666	0.117171	1.52384	0.501804	0.0198703	0.427396	0.0180771	0.430959	0.0197914	0.448609	0.0143454
	1		H	689.5s : 437.151m/z	689.5	437.151	0.40808	0.781908										0.475394	0.0120861	0.447939	0.0183326	0.46588	0.0136907	0.446594	0.0189187	0.458952	0.447999	0.015757	0.484369	9.15556	0.410012	0.443716	0.014838	0.453473	0.0306567	0.442871	0.0106603	2.62391	1.50516	0.116542	1.52243	0.501804	0.0198703	0.427396	0.0180771	0.430959	0.0197914	0.448609	0.0143454
		1	R	613.5s : 224.073m/z	613.5	224.073	0.40476	0.773391										0.475394	0.0120861	0.447939	0.0183326	0.46588	0.0136907	0.446594	0.0189187	0.458952	0.447999	0.015757	0.484369	0.480457	0.0215162	0.443716	0.014838	0.453473	0.0306567	0.442871	0.0106603	0.455129	0.44846	0.0194178	0.592813	0.501804	0.0198703	0.427396	0.0180771	10.24	0.470263	0.448609	0.0143454
		1	R	794.6s : 964.942m/z	794.6	964.942	0.41103	0.772493										0.475394	0.0120861	0.447939	0.0183326	0.46588	0.0136907	0.446594	0.0189187	0.458952	0.447999	0.015757	0.484369	0.480457	0.0215162	0.443716	0.014838	0.453473	0.0306567	0.442871	0.0106603	0.455129	0.44846	0.0194178	0.592813	10.4689	0.414545	0.427396	0.0180771	0.430959	0.0197914	0.448609	0.0143454
		1	R	454.8s : 205.093m/z	454.8	205.093	0.40442	0.771979										0.475394	0.0120861	0.447939	0.0183326	0.46588	0.0136907	0.446594	0.0189187	0.458952	0.447999	0.015757	0.484369	0.480457	0.0215162	0.443716	0.014838	0.453473	0.0306567	0.442871	0.0106603	0.455129	0.44846	0.0194178	0.592813	0.501804	0.0198703	10.0771	0.42622	0.430959	0.0197914	0.448609	0.0143454
		1	R	482.9s : 321.122m/z	482.9	321.122	0.41107	0.770076										0.475394	0.0120861	0.447939	0.0183326	0.46588	0.0136907	0.446594	0.0189187	0.458952	0.447999	0.015757	0.484369	0.480457	0.0215162	0.443716	0.014838	0.453473	0.0306567	0.442871	0.0106603	0.455129	0.44846	0.0194178	0.592813	10.4072	0.412099	0.427396	0.0180771	0.430959	0.0197914	0.448609	0.0143454
1	1	1	AHR	705.5s : 801.310m/z	705.5	801.31	0.94942	0.767205										93.0992	2.36689	54.0602	2.2125	72.0199	2.11643	50.1202	2.1232	67.3249	0.5137	2.20475	0.449554	71.8365	3.21704	82.7058	2.76571	0.453473	0.0306567	120.136	2.89178	68.7829	0.772529	2.2263	0.727796	78.6227	3.11328	60.0428	2.53956	0.430959	0.0197914	101.951	3.26014
	1		H	1054.6s : 114.095m/z	1054.6	114.095	0.40429	0.76656										0.475394	0.0120861	0.447939	0.0183326	0.46588	0.0136907	0.446594	0.0189187	0.458952	0.447999	0.015757	0.484369	0.480457	0.0215162	8.66329	0.289703	0.453473	0.0306567	0.442871	0.0106603	2.51002	1.48434	0.0881341	1.39643	0.501804	0.0198703	0.427396	0.0180771	0.430959	0.0197914	0.448609	0.0143454
1		1	AR	813.2s : 235.164m/z	813.2	235.164	0.35877	0.766444										0.475394	0.0120861	5.6559	0.231476	7.02437	0.206423	0.446594	0.0189187	3.40056	0.983617	0.117226	0.979355	0.480457	0.0215162	0.443716	0.014838	0.453473	0.0306567	0.442871	0.0106603	0.455129	0.44846	0.0194178	0.592813	7.02588	0.278209	0.427396	0.0180771	0.430959	0.0197914	0.448609	0.0143454
1			A	17.3s : 932.780m/z	17.3	932.78	0.40384	0.766331										0.475394	0.0120861	16.18	0.66219	0.46588	0.0136907	0.446594	0.0189187	4.39196	1.61285	0.176721	1.64794	0.480457	0.0215162	0.443716	0.014838	0.453473	0.0306567	0.442871	0.0106603	0.455129	0.44846	0.0194178	0.592813	0.501804	0.0198703	0.427396	0.0180771	0.430959	0.0197914	0.448609	0.0143454
	1		H	504.7s : 507.169m/z	504.7	507.169	0.40416	0.765912										0.475394	0.0120861	0.447939	0.0183326	0.46588	0.0136907	0.446594	0.0189187	0.458952	0.447999	0.015757	0.484369	0.480457	0.0215162	0.443716	0.014838	0.453473	0.0306567	8.42451	0.202785	2.45054	1.47683	0.067449	1.24456	0.501804	0.0198703	0.427396	0.0180771	0.430959	0.0197914	0.448609	0.0143454
	1		H	503.3s : 155.046m/z	503.3	155.046	0.4082	0.764627										0.475394	0.0120861	0.447939	0.0183326	0.46588	0.0136907	0.446594	0.0189187	0.458952	0.447999	0.015757	0.484369	8.77731	0.393072	0.443716	0.014838	0.453473	0.0306567	0.442871	0.0106603	2.52934	1.49464	0.112307	1.51252	0.501804	0.0198703	0.427396	0.0180771	0.430959	0.0197914	0.448609	0.0143454
	1		H	413.4s : 171.024m/z	413.4	171.024	0.40416	0.76367										0.475394	0.0120861	0.447939	0.0183326	0.46588	0.0136907	0.446594	0.0189187	0.458952	0.447999	0.015757	0.484369	0.480457	0.0215162	0.443716	0.014838	0.453473	0.0306567	8.37775	0.20166	2.43885	1.47534	0.0671676	1.24235	0.501804	0.0198703	0.427396	0.0180771	0.430959	0.0197914	0.448609	0.0143454
	1		H	750.8s : 742.854m/z	750.8	742.854	0.40415	0.762683										0.475394	0.0120861	0.447939	0.0183326	0.46588	0.0136907	0.446594	0.0189187	0.458952	0.447999	0.015757	0.484369	0.480457	0.0215162	0.443716	0.014838	0.453473	0.0306567	8.35719	0.201165	2.43371	1.47469	0.067044	1.24137	0.501804	0.0198703	0.427396	0.0180771	0.430959	0.0197914	0.448609	0.0143454
	1		H	778.6s : 679.503m/z	778.6	679.503	0.40415	0.762357										0.475394	0.0120861	0.447939	0.0183326	0.46588	0.0136907	0.446594	0.0189187	0.458952	0.447999	0.015757	0.484369	0.480457	0.0215162	0.443716	0.014838	0.453473	0.0306567	8.35041	0.201002	2.43201	1.47447	0.0670031	1.24105	0.501804	0.0198703	0.427396	0.0180771	0.430959	0.0197914	0.448609	0.0143454
1			A	830.1s : 181.054m/z	830.1	181.054	0.40375	0.76224										0.475394	0.0120861	0.447939	0.0183326	0.46588	0.0136907	15.9935	0.677519	4.34568	1.61081	0.180407	1.6526	0.480457	0.0215162	0.443716	0.014838	0.453473	0.0306567	0.442871	0.0106603	0.455129	0.44846	0.0194178	0.592813	0.501804	0.0198703	0.427396	0.0180771	0.430959	0.0197914	0.448609	0.0143454
1			A	17.1s : 730.171m/z	17.1	730.171	0.10349	0.762083										0.475394	0.0120861	0.447939	0.0183326	5.15733	0.151557	6.29063	0.266484	3.09282	0.969812	0.112115	1.03866	0.480457	0.0215162	0.443716	0.014838	0.453473	0.0306567	0.442871	0.0106603	0.455129	0.44846	0.0194178	0.592813	0.501804	0.0198703	0.427396	0.0180771	0.430959	0.0197914	0.448609	0.0143454
1			A	576.3s : 400.091m/z	576.3	400.091	0.40374	0.761222										0.475394	0.0120861	0.447939	0.0183326	0.46588	0.0136907	15.9519	0.675757	4.33528	1.61039	0.179967	1.65227	0.480457	0.0215162	0.443716	0.014838	0.453473	0.0306567	0.442871	0.0106603	0.455129	0.44846	0.0194178	0.592813	0.501804	0.0198703	0.427396	0.0180771	0.430959	0.0197914	0.448609	0.0143454
	1		H	699.6s : 807.392m/z	699.6	807.392	0.40427	0.760485										0.475394	0.0120861	0.447939	0.0183326	0.46588	0.0136907	0.446594	0.0189187	0.458952	0.447999	0.015757	0.484369	0.480457	0.0215162	8.53323	0.285354	0.453473	0.0306567	0.442871	0.0106603	2.47751	1.48038	0.0870468	1.39163	0.501804	0.0198703	0.427396	0.0180771	0.430959	0.0197914	0.448609	0.0143454
		1	R	731.7s : 595.739m/z	731.7	595.739	0.40637	0.759625										0.475394	0.0120861	0.447939	0.0183326	0.46588	0.0136907	0.446594	0.0189187	0.458952	0.447999	0.015757	0.484369	0.480457	0.0215162	0.443716	0.014838	0.453473	0.0306567	0.442871	0.0106603	0.455129	0.44846	0.0194178	0.592813	0.501804	0.0198703	0.427396	0.0180771	0.430959	0.0197914	10.1366	0.324144
1	1		AH	735.2s : 623.738m/z	735.2	623.738	0.55463	0.75598										0.475394	0.0120861	0.447939	0.0183326	5.02691	0.147724	0.446594	0.0189187	1.59921	1.31583	0.0492654	1.23868	0.480457	0.0215162	0.443716	0.014838	0.453473	0.0306567	10.6414	0.256147	3.00476	1.53399	0.0807895	1.33239	0.501804	0.0198703	0.427396	0.0180771	0.430959	0.0197914	0.448609	0.0143454
	1		H	686.1s : 215.070m/z	686.1	215.07	0.40413	0.755346										0.475394	0.0120861	0.447939	0.0183326	0.46588	0.0136907	0.446594	0.0189187	0.458952	0.447999	0.015757	0.484369	0.480457	0.0215162	0.443716	0.014838	0.453473	0.0306567	8.2053	0.197509	2.39574	1.46975	0.0661299	1.23403	0.501804	0.0198703	0.427396	0.0180771	0.430959	0.0197914	0.448609	0.0143454
1		1	AR	551.0s : 597.339m/z	551	597.339	0.58809	0.755322										0.475394	0.0120861	6.81961	0.279103	0.46588	0.0136907	0.446594	0.0189187	2.05187	1.41412	0.0809496	1.48267	0.480457	0.0215162	0.443716	0.014838	0.453473	0.0306567	0.442871	0.0106603	0.455129	0.44846	0.0194178	0.592813	11.634	0.46068	0.427396	0.0180771	0.430959	0.0197914	0.448609	0.0143454
1			A	830.0s : 997.568m/z	830	997.568	0.40484	0.75523										0.475394	0.0120861	0.447939	0.0183326	15.7132	0.461759	0.446594	0.0189187	4.27078	1.61021	0.127774	1.57413	0.480457	0.0215162	0.443716	0.014838	0.453473	0.0306567	0.442871	0.0106603	0.455129	0.44846	0.0194178	0.592813	0.501804	0.0198703	0.427396	0.0180771	0.430959	0.0197914	0.448609	0.0143454
		1	R	116.8s : 359.059m/z	116.8	359.059	0.41131	0.754243										0.475394	0.0120861	0.447939	0.0183326	0.46588	0.0136907	0.446594	0.0189187	0.458952	0.447999	0.015757	0.484369	0.480457	0.0215162	0.443716	0.014838	0.453473	0.0306567	0.442871	0.0106603	0.455129	0.44846	0.0194178	0.592813	10.0073	0.396266	0.427396	0.0180771	0.430959	0.0197914	0.448609	0.0143454
1	1		AH	572.9s : 333.072m/z	572.9	333.072	0.61854	0.753316										10.944	0.278234	0.447939	0.0183326	0.46588	0.0136907	0.446594	0.0189187	3.07611	1.54295	0.0822939	1.44578	13.0116	0.582698	0.443716	0.014838	0.453473	0.0306567	0.442871	0.0106603	3.58793	1.58099	0.159713	1.5938	0.501804	0.0198703	0.427396	0.0180771	0.430959	0.0197914	0.448609	0.0143454
1			A	85.3s : 201.088m/z	85.3	201.088	0.10201	0.752778										0.475394	0.0120861	0.447939	0.0183326	6.02692	0.177111	5.13747	0.217634	3.02193	0.963657	0.106291	0.976162	0.480457	0.0215162	0.443716	0.014838	0.453473	0.0306567	0.442871	0.0106603	0.455129	0.44846	0.0194178	0.592813	0.501804	0.0198703	0.427396	0.0180771	0.430959	0.0197914	0.448609	0.0143454
1			A	17.1s : 732.344m/z	17.1	732.344	0.10878	0.751989										0.475394	0.0120861	6.46769	0.2647	4.79907	0.141029	0.446594	0.0189187	3.04719	0.978678	0.109183	1.0474	0.480457	0.0215162	0.443716	0.014838	0.453473	0.0306567	0.442871	0.0106603	0.455129	0.44846	0.0194178	0.592813	0.501804	0.0198703	0.427396	0.0180771	0.430959	0.0197914	0.448609	0.0143454
1	1	1	AHR	116.6s : 248.079m/z	116.6	248.079	0.59727	0.751577										0.475394	0.0120861	6.99956	0.286468	0.46588	0.0136907	0.446594	0.0189187	2.09686	1.42207	0.0827909	1.48942	10.3613	0.464008	0.443716	0.014838	8.64114	0.584177	0.442871	0.0106603	4.97226	1.02206	0.268421	1.06412	8.40379	0.33277	0.427396	0.0180771	0.430959	0.0197914	0.448609	0.0143454
1			A	17.6s : 979.134m/z	17.6	979.134	0.40378	0.751446										0.475394	0.0120861	15.5729	0.637346	0.46588	0.0136907	0.446594	0.0189187	4.2402	1.60658	0.17051	1.64282	0.480457	0.0215162	0.443716	0.014838	0.453473	0.0306567	0.442871	0.0106603	0.455129	0.44846	0.0194178	0.592813	0.501804	0.0198703	0.427396	0.0180771	0.430959	0.0197914	0.448609	0.0143454
1	1	1	AHR	662.6s : 833.301m/z	662.6	833.301	0.67767	0.750853										10.2123	0.25963	5.3186	0.217672	9.87445	0.290178	0.446594	0.0189187	6.46298	0.760442	0.1966	0.699578	0.480457	0.0215162	0.443716	0.014838	5.43973	0.367748	18.6122	0.448011	6.24402	1.27035	0.213028	1.02689	10.2423	0.40557	0.427396	0.0180771	0.430959	0.0197914	0.448609	0.0143454
1	1	1	AHR	683.3s : 757.314m/z	683.3	757.314	0.56891	0.750369										0.475394	0.0120861	2.38517	0.0976169	0.46588	0.0136907	0.446594	0.0189187	0.94326	0.989465	0.0355781	1.10389	0.480457	0.0215162	0.443716	0.014838	4.55964	0.30825	15.2194	0.366344	5.1758	1.24885	0.177737	1.00968	0.501804	0.0198703	0.427396	0.0180771	0.430959	0.0197914	13.5584	0.433565
1			A	17.8s : 505.879m/z	17.8	505.879	0.4037	0.750237										0.475394	0.0120861	0.447939	0.0183326	0.46588	0.0136907	15.5062	0.656876	4.22386	1.6057	0.175246	1.6486	0.480457	0.0215162	0.443716	0.014838	0.453473	0.0306567	0.442871	0.0106603	0.455129	0.44846	0.0194178	0.592813	0.501804	0.0198703	0.427396	0.0180771	0.430959	0.0197914	0.448609	0.0143454
1			A	18.2s : 135.001m/z	18.2	135.001	0.40369	0.747955										0.475394	0.0120861	0.447939	0.0183326	0.46588	0.0136907	15.4145	0.652989	4.20092	1.6047	0.174275	1.64782	0.480457	0.0215162	0.443716	0.014838	0.453473	0.0306567	0.442871	0.0106603	0.455129	0.44846	0.0194178	0.592813	0.501804	0.0198703	0.427396	0.0180771	0.430959	0.0197914	0.448609	0.0143454
1			A	17.2s : 912.149m/z	17.2	912.149	0.40377	0.747832										0.475394	0.0120861	15.4274	0.631389	0.46588	0.0136907	0.446594	0.0189187	4.20381	1.60501	0.169021	1.64154	0.480457	0.0215162	0.443716	0.014838	0.453473	0.0306567	0.442871	0.0106603	0.455129	0.44846	0.0194178	0.592813	0.501804	0.0198703	0.427396	0.0180771	0.430959	0.0197914	0.448609	0.0143454
1			A	792.9s : 701.329m/z	792.9	701.329	0.40482	0.747285										0.475394	0.0120861	0.447939	0.0183326	15.3935	0.452364	0.446594	0.0189187	4.19086	1.60682	0.125425	1.57013	0.480457	0.0215162	0.443716	0.014838	0.453473	0.0306567	0.442871	0.0106603	0.455129	0.44846	0.0194178	0.592813	0.501804	0.0198703	0.427396	0.0180771	0.430959	0.0197914	0.448609	0.0143454
1			A	750.9s : 689.310m/z	750.9	689.31	0.40539	0.744362										15.2682	0.388167	0.447939	0.0183326	0.46588	0.0136907	0.446594	0.0189187	4.15714	1.60661	0.109777	1.53102	0.480457	0.0215162	0.443716	0.014838	0.453473	0.0306567	0.442871	0.0106603	0.455129	0.44846	0.0194178	0.592813	0.501804	0.0198703	0.427396	0.0180771	0.430959	0.0197914	0.448609	0.0143454
	1	1	HR	1029.3s : 294.907m/z	1029.3	294.907	0.61825	0.744174										0.475394	0.0120861	0.447939	0.0183326	0.46588	0.0136907	0.446594	0.0189187	0.458952	0.447999	0.015757	0.484369	0.480457	0.0215162	0.443716	0.014838	0.453473	0.0306567	20.1166	0.484223	5.37355	1.64595	0.137809	1.5192	0.501804	0.0198703	0.427396	0.0180771	16.986	0.780068	0.448609	0.0143454
1	1	1	AHR	484.9s : 191.087m/z	484.9	191.087	0.55213	0.742552										0.475394	0.0120861	0.447939	0.0183326	5.47063	0.160764	0.446594	0.0189187	1.71014	1.34604	0.0525253	1.27204	0.480457	0.0215162	7.83883	0.262133	0.453473	0.0306567	8.40187	0.20224	4.29366	0.998233	0.129137	0.929682	0.501804	0.0198703	0.427396	0.0180771	0.430959	0.0197914	7.03169	0.224856
		1	R	711.2s : 365.164m/z	711.2	365.164	0.40434	0.740811										0.475394	0.0120861	0.447939	0.0183326	0.46588	0.0136907	0.446594	0.0189187	0.458952	0.447999	0.015757	0.484369	0.480457	0.0215162	0.443716	0.014838	0.453473	0.0306567	0.442871	0.0106603	0.455129	0.44846	0.0194178	0.592813	0.501804	0.0198703	9.31363	0.393928	0.430959	0.0197914	0.448609	0.0143454
1			A	17.4s : 517.371m/z	17.4	517.371	0.11898	0.738377										0.475394	0.0120861	4.34656	0.17789	6.70313	0.196983	0.446594	0.0189187	2.99292	0.996582	0.101469	0.960612	0.480457	0.0215162	0.443716	0.014838	0.453473	0.0306567	0.442871	0.0106603	0.455129	0.44846	0.0194178	0.592813	0.501804	0.0198703	0.427396	0.0180771	0.430959	0.0197914	0.448609	0.0143454
1			A	673.8s : 977.460m/z	673.8	977.46	0.40481	0.73694										0.475394	0.0120861	0.447939	0.0183326	14.9823	0.440281	0.446594	0.0189187	4.08806	1.60226	0.122405	1.56477	0.480457	0.0215162	0.443716	0.014838	0.453473	0.0306567	0.442871	0.0106603	0.455129	0.44846	0.0194178	0.592813	0.501804	0.0198703	0.427396	0.0180771	0.430959	0.0197914	0.448609	0.0143454
1	1	1	AHR	652.7s : 689.260m/z	652.7	689.26	0.95966	0.734384										83.8209	2.131	0.447939	0.0183326	63.1186	1.85485	0.446594	0.0189187	36.9585	1.10234	1.00578	1.08293	0.480457	0.0215162	0.443716	0.014838	0.453473	0.0306567	114.66	2.75997	29.0094	1.76232	0.706745	1.73592	87.2571	3.45518	64.1544	2.71346	0.430959	0.0197914	0.448609	0.0143454
1			A	17.2s : 957.139m/z	17.2	957.139	0.40371	0.734363										0.475394	0.0120861	14.8909	0.609436	0.46588	0.0136907	0.446594	0.0189187	4.0697	1.59898	0.163533	1.63662	0.480457	0.0215162	0.443716	0.014838	0.453473	0.0306567	0.442871	0.0106603	0.455129	0.44846	0.0194178	0.592813	0.501804	0.0198703	0.427396	0.0180771	0.430959	0.0197914	0.448609	0.0143454
	1		H	986.9s : 517.291m/z	986.9	517.291	0.40406	0.734037										0.475394	0.0120861	0.447939	0.0183326	0.46588	0.0136907	0.446594	0.0189187	0.458952	0.447999	0.015757	0.484369	0.480457	0.0215162	0.443716	0.014838	0.453473	0.0306567	7.77248	0.18709	2.28753	1.4548	0.0635253	1.21202	0.501804	0.0198703	0.427396	0.0180771	0.430959	0.0197914	0.448609	0.0143454
1			A	118.4s : 213.107m/z	118.4	213.107	0.10195	0.731121										0.475394	0.0120861	5.70686	0.233562	4.8827	0.143486	0.446594	0.0189187	2.87789	0.956846	0.102013	1.00855	0.480457	0.0215162	0.443716	0.014838	0.453473	0.0306567	0.442871	0.0106603	0.455129	0.44846	0.0194178	0.592813	0.501804	0.0198703	0.427396	0.0180771	0.430959	0.0197914	0.448609	0.0143454
1			A	17.1s : 830.338m/z	17.1	830.338	0.40539	0.730913										14.7379	0.374685	0.447939	0.0183326	0.46588	0.0136907	0.446594	0.0189187	4.02457	1.60064	0.106407	1.52291	0.480457	0.0215162	0.443716	0.014838	0.453473	0.0306567	0.442871	0.0106603	0.455129	0.44846	0.0194178	0.592813	0.501804	0.0198703	0.427396	0.0180771	0.430959	0.0197914	0.448609	0.0143454
		1	R	830.1s : 429.204m/z	830.1	429.204	0.40645	0.730582										0.475394	0.0120861	0.447939	0.0183326	0.46588	0.0136907	0.446594	0.0189187	0.458952	0.447999	0.015757	0.484369	0.480457	0.0215162	0.443716	0.014838	0.453473	0.0306567	0.442871	0.0106603	0.455129	0.44846	0.0194178	0.592813	0.501804	0.0198703	0.427396	0.0180771	0.430959	0.0197914	9.41176	0.300964
1			A	16.9s : 431.261m/z	16.9	431.261	0.10056	0.72977										0.475394	0.0120861	0.447939	0.0183326	5.55481	0.163237	4.96868	0.210484	2.86171	0.953221	0.101035	0.974373	0.480457	0.0215162	0.443716	0.014838	0.453473	0.0306567	0.442871	0.0106603	0.455129	0.44846	0.0194178	0.592813	0.501804	0.0198703	0.427396	0.0180771	0.430959	0.0197914	0.448609	0.0143454
1			A	724.4s : 993.635m/z	724.4	993.635	0.40358	0.725524										0.475394	0.0120861	0.447939	0.0183326	0.46588	0.0136907	14.5273	0.615406	3.97912	1.59449	0.164879	1.63982	0.480457	0.0215162	0.443716	0.014838	0.453473	0.0306567	0.442871	0.0106603	0.455129	0.44846	0.0194178	0.592813	0.501804	0.0198703	0.427396	0.0180771	0.430959	0.0197914	0.448609	0.0143454
	1		H	655.0s : 709.240m/z	655	709.24	0.40853	0.724985										0.475394	0.0120861	0.447939	0.0183326	0.46588	0.0136907	0.446594	0.0189187	0.458952	0.447999	0.015757	0.484369	7.94158	0.355646	0.443716	0.014838	0.453473	0.0306567	0.442871	0.0106603	2.32041	1.46839	0.10295	1.48779	0.501804	0.0198703	0.427396	0.0180771	0.430959	0.0197914	0.448609	0.0143454
1		1	AR	863.5s : 316.282m/z	863.5	316.282	0.29175	0.723338										5.3446	0.135877	0.447939	0.0183326	0.46588	0.0136907	6.02958	0.255426	3.072	0.964818	0.105832	1.03925	0.480457	0.0215162	0.443716	0.014838	0.453473	0.0306567	0.442871	0.0106603	0.455129	0.44846	0.0194178	0.592813	0.501804	0.0198703	5.09112	0.215333	0.430959	0.0197914	0.448609	0.0143454
	1		H	771.8s : 842.905m/z	771.8	842.905	0.40402	0.723184										0.475394	0.0120861	0.447939	0.0183326	0.46588	0.0136907	0.446594	0.0189187	0.458952	0.447999	0.015757	0.484369	0.480457	0.0215162	0.443716	0.014838	0.453473	0.0306567	7.55681	0.181899	2.23361	1.44682	0.0622275	1.2004	0.501804	0.0198703	0.427396	0.0180771	0.430959	0.0197914	0.448609	0.0143454
	1		H	633.3s : 637.178m/z	633.3	637.178	0.40416	0.722824										0.475394	0.0120861	0.447939	0.0183326	0.46588	0.0136907	0.446594	0.0189187	0.458952	0.447999	0.015757	0.484369	0.480457	0.0215162	7.75017	0.259168	0.453473	0.0306567	0.442871	0.0106603	2.28174	1.45417	0.0805004	1.36005	0.501804	0.0198703	0.427396	0.0180771	0.430959	0.0197914	0.448609	0.0143454
1		1	AR	690.3s : 835.351m/z	690.3	835.351	0.34751	0.721644										0.475394	0.0120861	5.33249	0.218241	0.46588	0.0136907	5.85782	0.24815	3.0329	0.95785	0.123042	1.00443	0.480457	0.0215162	0.443716	0.014838	0.453473	0.0306567	0.442871	0.0106603	0.455129	0.44846	0.0194178	0.592813	0.501804	0.0198703	0.427396	0.0180771	6.1112	0.280652	0.448609	0.0143454
		1	R	738.2s : 841.416m/z	738.2	841.416	0.40429	0.719905										0.475394	0.0120861	0.447939	0.0183326	0.46588	0.0136907	0.446594	0.0189187	0.458952	0.447999	0.015757	0.484369	0.480457	0.0215162	0.443716	0.014838	0.453473	0.0306567	0.442871	0.0106603	0.455129	0.44846	0.0194178	0.592813	0.501804	0.0198703	8.81913	0.373012	0.430959	0.0197914	0.448609	0.0143454
		1	R	641.3s : 475.156m/z	641.3	475.156	0.40649	0.718919										0.475394	0.0120861	0.447939	0.0183326	0.46588	0.0136907	0.446594	0.0189187	0.458952	0.447999	0.015757	0.484369	0.480457	0.0215162	0.443716	0.014838	0.453473	0.0306567	0.442871	0.0106603	0.455129	0.44846	0.0194178	0.592813	0.501804	0.0198703	0.427396	0.0180771	0.430959	0.0197914	9.1286	0.29191
		1	R	116.5s : 326.106m/z	116.5	326.106	0.40428	0.716413										0.475394	0.0120861	0.447939	0.0183326	0.46588	0.0136907	0.446594	0.0189187	0.458952	0.447999	0.015757	0.484369	0.480457	0.0215162	0.443716	0.014838	0.453473	0.0306567	0.442871	0.0106603	0.455129	0.44846	0.0194178	0.592813	0.501804	0.0198703	8.73793	0.369578	0.430959	0.0197914	0.448609	0.0143454
1	1		AH	582.7s : 357.086m/z	582.7	357.086	0.23206	0.715773										7.08655	0.180164	0.447939	0.0183326	6.37427	0.187319	0.446594	0.0189187	3.58884	0.985496	0.101183	0.930783	4.67784	0.209487	0.443716	0.014838	0.453473	0.0306567	0.442871	0.0106603	1.50448	1.29732	0.0664105	1.32657	0.501804	0.0198703	0.427396	0.0180771	0.430959	0.0197914	0.448609	0.0143454
1	1	1	AHR	613.7s : 429.137m/z	613.7	429.137	0.55443	0.715444										9.51985	0.242026	0.447939	0.0183326	0.46588	0.0136907	13.4956	0.5717	5.98231	1.05275	0.211437	1.16543	0.480457	0.0215162	0.443716	0.014838	0.453473	0.0306567	13.3515	0.321383	3.68229	1.58064	0.0970984	1.40778	0.501804	0.0198703	0.427396	0.0180771	5.13355	0.235755	0.448609	0.0143454
1			A	17.4s : 889.482m/z	17.4	889.482	0.40362	0.714926										0.475394	0.0120861	14.1341	0.578459	0.46588	0.0136907	0.446594	0.0189187	3.88048	1.58976	0.155789	1.62908	0.480457	0.0215162	0.443716	0.014838	0.453473	0.0306567	0.442871	0.0106603	0.455129	0.44846	0.0194178	0.592813	0.501804	0.0198703	0.427396	0.0180771	0.430959	0.0197914	0.448609	0.0143454
	1		H	116.1s : 270.064m/z	116.1	270.064	0.40398	0.711866										0.475394	0.0120861	0.447939	0.0183326	0.46588	0.0136907	0.446594	0.0189187	0.458952	0.447999	0.015757	0.484369	0.480457	0.0215162	0.443716	0.014838	0.453473	0.0306567	7.33531	0.176567	2.17824	1.43821	0.0608946	1.18797	0.501804	0.0198703	0.427396	0.0180771	0.430959	0.0197914	0.448609	0.0143454
		1	R	17.0s : 572.833m/z	17	572.833	0.17107	0.711127										0.475394	0.0120861	0.447939	0.0183326	0.46588	0.0136907	0.446594	0.0189187	0.458952	0.447999	0.015757	0.484369	0.480457	0.0215162	0.443716	0.014838	0.453473	0.0306567	0.442871	0.0106603	0.455129	0.44846	0.0194178	0.592813	2.23883	0.0886526	4.8695	0.205959	0.430959	0.0197914	0.448609	0.0143454
1			A	17.4s : 537.917m/z	17.4	537.917	0.4036	0.710425										0.475394	0.0120861	13.9617	0.571404	0.46588	0.0136907	0.446594	0.0189187	3.83739	1.58754	0.154025	1.62726	0.480457	0.0215162	0.443716	0.014838	0.453473	0.0306567	0.442871	0.0106603	0.455129	0.44846	0.0194178	0.592813	0.501804	0.0198703	0.427396	0.0180771	0.430959	0.0197914	0.448609	0.0143454
		1	R	742.1s : 731.778m/z	742.1	731.778	0.40652	0.710368										0.475394	0.0120861	0.447939	0.0183326	0.46588	0.0136907	0.446594	0.0189187	0.458952	0.447999	0.015757	0.484369	0.480457	0.0215162	0.443716	0.014838	0.453473	0.0306567	0.442871	0.0106603	0.455129	0.44846	0.0194178	0.592813	0.501804	0.0198703	0.427396	0.0180771	0.430959	0.0197914	8.92391	0.285364
	1	1	HR	829.8s : 505.136m/z	829.8	505.136	0.27522	0.709711										0.475394	0.0120861	0.447939	0.0183326	0.46588	0.0136907	0.446594	0.0189187	0.458952	0.447999	0.015757	0.484369	5.93198	0.265651	0.443716	0.014838	6.40326	0.432887	0.442871	0.0106603	3.30546	0.975862	0.181009	1.08206	0.501804	0.0198703	0.427396	0.0180771	6.34378	0.291333	6.55218	0.209522
1	1		AH	747.0s : 929.434m/z	747	929.434	0.33628	0.709505										6.52561	0.165903	0.447939	0.0183326	7.05254	0.207251	0.446594	0.0189187	3.61817	0.98524	0.102601	0.943499	0.480457	0.0215162	7.07774	0.236682	0.453473	0.0306567	0.442871	0.0106603	2.11364	1.42783	0.0748788	1.32868	0.501804	0.0198703	0.427396	0.0180771	0.430959	0.0197914	0.448609	0.0143454
	1		H	879.4s : 299.654m/z	879.4	299.654	0.40411	0.709248										0.475394	0.0120861	0.447939	0.0183326	0.46588	0.0136907	0.446594	0.0189187	0.458952	0.447999	0.015757	0.484369	0.480457	0.0215162	7.47764	0.250055	0.453473	0.0306567	0.442871	0.0106603	2.21361	1.44397	0.078222	1.34786	0.501804	0.0198703	0.427396	0.0180771	0.430959	0.0197914	0.448609	0.0143454
1	1		AH	657.9s : 639.156m/z	657.9	639.156	0.57523	0.708692										0.475394	0.0120861	0.447939	0.0183326	5.44913	0.160132	0.446594	0.0189187	1.70476	1.34466	0.0523673	1.27052	0.480457	0.0215162	0.443716	0.014838	0.453473	0.0306567	9.82488	0.236493	2.80063	1.51554	0.0758761	1.30351	0.501804	0.0198703	0.427396	0.0180771	0.430959	0.0197914	0.448609	0.0143454
1			A	428.1s : 355.062m/z	428.1	355.062	0.099225	0.708241										0.475394	0.0120861	0.447939	0.0183326	5.03515	0.147966	4.90891	0.207952	2.71685	0.943029	0.0965842	0.979077	0.480457	0.0215162	0.443716	0.014838	0.453473	0.0306567	0.442871	0.0106603	0.455129	0.44846	0.0194178	0.592813	0.501804	0.0198703	0.427396	0.0180771	0.430959	0.0197914	0.448609	0.0143454
	1		H	506.6s : 492.118m/z	506.6	492.118	0.40397	0.708039										0.475394	0.0120861	0.447939	0.0183326	0.46588	0.0136907	0.446594	0.0189187	0.458952	0.447999	0.015757	0.484369	0.480457	0.0215162	0.443716	0.014838	0.453473	0.0306567	7.26121	0.174784	2.15972	1.43524	0.0604486	1.1837	0.501804	0.0198703	0.427396	0.0180771	0.430959	0.0197914	0.448609	0.0143454
1		1	AR	667.1s : 244.183m/z	667.1	244.183	0.53913	0.706145										0.475394	0.0120861	0.447939	0.0183326	0.46588	0.0136907	14.7738	0.625848	4.04074	1.59744	0.167489	1.64213	0.480457	0.0215162	0.443716	0.014838	0.453473	0.0306567	0.442871	0.0106603	0.455129	0.44846	0.0194178	0.592813	0.501804	0.0198703	0.427396	0.0180771	6.08831	0.279601	0.448609	0.0143454
	1		H	581.3s : 221.566m/z	581.3	221.566	0.4041	0.705474										0.475394	0.0120861	0.447939	0.0183326	0.46588	0.0136907	0.446594	0.0189187	0.458952	0.447999	0.015757	0.484369	0.480457	0.0215162	7.40279	0.247552	0.453473	0.0306567	0.442871	0.0106603	2.1949	1.44106	0.0775963	1.34439	0.501804	0.0198703	0.427396	0.0180771	0.430959	0.0197914	0.448609	0.0143454
	1		H	829.3s : 341.715m/z	829.3	341.715	0.40873	0.702717										0.475394	0.0120861	0.447939	0.0183326	0.46588	0.0136907	0.446594	0.0189187	0.458952	0.447999	0.015757	0.484369	7.49164	0.335497	0.443716	0.014838	0.453473	0.0306567	0.442871	0.0106603	2.20792	1.45221	0.0979129	1.47255	0.501804	0.0198703	0.427396	0.0180771	0.430959	0.0197914	0.448609	0.0143454
	1		H	539.4s : 263.142m/z	539.4	263.142	0.40409	0.702164										0.475394	0.0120861	0.447939	0.0183326	0.46588	0.0136907	0.446594	0.0189187	0.458952	0.447999	0.015757	0.484369	0.480457	0.0215162	7.33748	0.245368	0.453473	0.0306567	0.442871	0.0106603	2.17857	1.43848	0.0770503	1.34132	0.501804	0.0198703	0.427396	0.0180771	0.430959	0.0197914	0.448609	0.0143454
	1		H	574.3s : 327.077m/z	574.3	327.077	0.40394	0.700324										0.475394	0.0120861	0.447939	0.0183326	0.46588	0.0136907	0.446594	0.0189187	0.458952	0.447999	0.015757	0.484369	0.480457	0.0215162	0.443716	0.014838	0.453473	0.0306567	7.11302	0.171217	2.12267	1.42913	0.0595569	1.17498	0.501804	0.0198703	0.427396	0.0180771	0.430959	0.0197914	0.448609	0.0143454
1			A	17.0s : 498.389m/z	17	498.389	0.40355	0.700297										0.475394	0.0120861	13.5778	0.555692	0.46588	0.0136907	0.446594	0.0189187	3.74141	1.5824	0.150097	1.62305	0.480457	0.0215162	0.443716	0.014838	0.453473	0.0306567	0.442871	0.0106603	0.455129	0.44846	0.0194178	0.592813	0.501804	0.0198703	0.427396	0.0180771	0.430959	0.0197914	0.448609	0.0143454
	1		H	582.5s : 713.156m/z	582.5	713.156	0.40408	0.699744										0.475394	0.0120861	0.447939	0.0183326	0.46588	0.0136907	0.446594	0.0189187	0.458952	0.447999	0.015757	0.484369	0.480457	0.0215162	7.28993	0.243778	0.453473	0.0306567	0.442871	0.0106603	2.16668	1.43658	0.0766527	1.33906	0.501804	0.0198703	0.427396	0.0180771	0.430959	0.0197914	0.448609	0.0143454
1			A	16.5s : 640.145m/z	16.5	640.145	0.10635	0.69942										0.475394	0.0120861	0.447939	0.0183326	5.54139	0.162843	4.28128	0.181364	2.6865	0.955695	0.0936565	0.952379	0.480457	0.0215162	0.443716	0.014838	0.453473	0.0306567	0.442871	0.0106603	0.455129	0.44846	0.0194178	0.592813	0.501804	0.0198703	0.427396	0.0180771	0.430959	0.0197914	0.448609	0.0143454
	1		H	881.1s : 580.288m/z	881.1	580.288	0.40408	0.699326										0.475394	0.0120861	0.447939	0.0183326	0.46588	0.0136907	0.446594	0.0189187	0.458952	0.447999	0.015757	0.484369	0.480457	0.0215162	7.28172	0.243503	0.453473	0.0306567	0.442871	0.0106603	2.16463	1.43625	0.0765841	1.33867	0.501804	0.0198703	0.427396	0.0180771	0.430959	0.0197914	0.448609	0.0143454
1	1	1	AHR	829.9s : 363.110m/z	829.9	363.11	0.40919	0.699161										5.13003	0.130422	6.93808	0.283952	0.46588	0.0136907	0.446594	0.0189187	3.24515	0.988631	0.111746	1.07968	7.14515	0.31998	0.443716	0.014838	6.78259	0.458531	8.28335	0.199387	5.6637	0.701932	0.248184	0.794461	9.18449	0.363685	8.25165	0.34901	9.82701	0.451298	0.448609	0.0143454
1			A	582.2s : 173.079m/z	582.2	173.079	0.40345	0.698887										0.475394	0.0120861	0.447939	0.0183326	0.46588	0.0136907	13.5088	0.572263	3.72451	1.58126	0.154093	1.62943	0.480457	0.0215162	0.443716	0.014838	0.453473	0.0306567	0.442871	0.0106603	0.455129	0.44846	0.0194178	0.592813	0.501804	0.0198703	0.427396	0.0180771	0.430959	0.0197914	0.448609	0.0143454
1			A	650.3s : 626.255m/z	650.3	626.255	0.40539	0.698638										13.5047	0.343333	0.447939	0.0183326	0.46588	0.0136907	0.446594	0.0189187	3.71627	1.5851	0.0985688	1.50194	0.480457	0.0215162	0.443716	0.014838	0.453473	0.0306567	0.442871	0.0106603	0.455129	0.44846	0.0194178	0.592813	0.501804	0.0198703	0.427396	0.0180771	0.430959	0.0197914	0.448609	0.0143454
1			A	17.0s : 550.627m/z	17	550.627	0.10078	0.698271										5.07434	0.129007	0.447939	0.0183326	0.46588	0.0136907	4.63993	0.196557	2.65702	0.942864	0.0893967	0.972406	0.480457	0.0215162	0.443716	0.014838	0.453473	0.0306567	0.442871	0.0106603	0.455129	0.44846	0.0194178	0.592813	0.501804	0.0198703	0.427396	0.0180771	0.430959	0.0197914	0.448609	0.0143454
1			A	538.3s : 517.124m/z	538.3	517.124	0.10529	0.698214	[M+H]+	516.127	19	ms	Isochlorogenic acid A	C25H24O12		Quinic acid	Phenols	0.475394	0.0120861	0.447939	0.0183326	4.31025	0.126664	5.46913	0.231684	2.67568	0.952969	0.0971917	1.02858	0.480457	0.0215162	0.443716	0.014838	0.453473	0.0306567	0.442871	0.0106603	0.455129	0.44846	0.0194178	0.592813	0.501804	0.0198703	0.427396	0.0180771	0.430959	0.0197914	0.448609	0.0143454
		1	R	896.2s : 386.301m/z	896.2	386.301	0.40422	0.697741										0.475394	0.0120861	0.447939	0.0183326	0.46588	0.0136907	0.446594	0.0189187	0.458952	0.447999	0.015757	0.484369	0.480457	0.0215162	0.443716	0.014838	0.453473	0.0306567	0.442871	0.0106603	0.455129	0.44846	0.0194178	0.592813	0.501804	0.0198703	8.31035	0.351493	0.430959	0.0197914	0.448609	0.0143454
1	1	1	AHR	668.5s : 745.306m/z	668.5	745.306	0.82049	0.697413										49.5189	1.25893	20.851	0.853359	31.2005	0.916881	30.6919	1.30017	33.0656	0.545985	1.08234	0.483543	28.4842	1.2756	39.9837	1.33707	16.5618	1.11964	65.0693	1.56628	37.5247	0.654453	1.32465	0.463326	53.6674	2.12511	29.1812	1.23424	23.1387	1.06263	56.5452	1.80817
	1		H	716.5s : 531.222m/z	716.5	531.222	0.40878	0.697412										0.475394	0.0120861	0.447939	0.0183326	0.46588	0.0136907	0.446594	0.0189187	0.458952	0.447999	0.015757	0.484369	7.38651	0.330789	0.443716	0.014838	0.453473	0.0306567	0.442871	0.0106603	2.18164	1.4482	0.096736	1.46877	0.501804	0.0198703	0.427396	0.0180771	0.430959	0.0197914	0.448609	0.0143454
1			A	17.1s : 918.167m/z	17.1	918.167	0.4054	0.697014										13.4441	0.341793	0.447939	0.0183326	0.46588	0.0136907	0.446594	0.0189187	3.70112	1.58427	0.0981837	1.50082	0.480457	0.0215162	0.443716	0.014838	0.453473	0.0306567	0.442871	0.0106603	0.455129	0.44846	0.0194178	0.592813	0.501804	0.0198703	0.427396	0.0180771	0.430959	0.0197914	0.448609	0.0143454
1			A	539.0s : 551.079m/z	539	551.079	0.4054	0.696895										13.4396	0.34168	0.447939	0.0183326	0.46588	0.0136907	0.446594	0.0189187	3.70001	1.58421	0.0981555	1.50074	0.480457	0.0215162	0.443716	0.014838	0.453473	0.0306567	0.442871	0.0106603	0.455129	0.44846	0.0194178	0.592813	0.501804	0.0198703	0.427396	0.0180771	0.430959	0.0197914	0.448609	0.0143454
1	1	1	AHR	680.2s : 439.188m/z	680.2	439.188	0.91283	0.696094										60.1089	1.52817	37.2649	1.52512	55.2442	1.62344	52.8975	2.24085	51.3789	0.477197	1.7294	0.479246	47.297	2.11809	45.2761	1.51405	0.453473	0.0306567	79.2993	1.9088	43.0815	0.790249	1.3929	0.736932	75.1563	2.97601	49.6746	2.10103	0.430959	0.0197914	65.4666	2.09346
		1	R	583.7s : 977.295m/z	583.7	977.295	0.40463	0.695774										0.475394	0.0120861	0.447939	0.0183326	0.46588	0.0136907	0.446594	0.0189187	0.458952	0.447999	0.015757	0.484369	0.480457	0.0215162	0.443716	0.014838	0.453473	0.0306567	0.442871	0.0106603	0.455129	0.44846	0.0194178	0.592813	0.501804	0.0198703	0.427396	0.0180771	8.37067	0.384416	0.448609	0.0143454
	1		H	1016.0s : 535.790m/z	1016	535.79	0.40883	0.69336										0.475394	0.0120861	0.447939	0.0183326	0.46588	0.0136907	0.446594	0.0189187	0.458952	0.447999	0.015757	0.484369	7.30677	0.327218	0.443716	0.014838	0.453473	0.0306567	0.442871	0.0106603	2.16171	1.44509	0.0958431	1.46584	0.501804	0.0198703	0.427396	0.0180771	0.430959	0.0197914	0.448609	0.0143454
	1		H	752.5s : 749.306m/z	752.5	749.306	0.40405	0.692047										0.475394	0.0120861	0.447939	0.0183326	0.46588	0.0136907	0.446594	0.0189187	0.458952	0.447999	0.015757	0.484369	0.480457	0.0215162	7.13977	0.238756	0.453473	0.0306567	0.442871	0.0106603	2.12914	1.43043	0.0753974	1.33176	0.501804	0.0198703	0.427396	0.0180771	0.430959	0.0197914	0.448609	0.0143454
	1	1	HR	765.6s : 756.336m/z	765.6	756.336	0.61258	0.690504										0.475394	0.0120861	0.447939	0.0183326	0.46588	0.0136907	0.446594	0.0189187	0.458952	0.447999	0.015757	0.484369	0.480457	0.0215162	0.443716	0.014838	0.453473	0.0306567	16.8133	0.40471	4.54773	1.6201	0.11793	1.47426	0.501804	0.0198703	0.427396	0.0180771	12.9434	0.594415	0.448609	0.0143454
	1		H	581.5s : 763.262m/z	581.5	763.262	0.4039	0.690352										0.475394	0.0120861	0.447939	0.0183326	0.46588	0.0136907	0.446594	0.0189187	0.458952	0.447999	0.015757	0.484369	0.480457	0.0215162	0.443716	0.014838	0.453473	0.0306567	6.92391	0.166665	2.07539	1.42103	0.0584189	1.16348	0.501804	0.0198703	0.427396	0.0180771	0.430959	0.0197914	0.448609	0.0143454
	1	1	HR	691.6s : 939.452m/z	691.6	939.452	0.52622	0.689824										0.475394	0.0120861	0.447939	0.0183326	0.46588	0.0136907	0.446594	0.0189187	0.458952	0.447999	0.015757	0.484369	0.480457	0.0215162	0.443716	0.014838	0.453473	0.0306567	14.915	0.359017	4.07316	1.60053	0.106507	1.44097	0.501804	0.0198703	0.427396	0.0180771	6.60282	0.303229	5.756	0.184063
	1	1	HR	627.8s : 303.081m/z	627.8	303.081	0.29037	0.689424										0.475394	0.0120861	0.447939	0.0183326	0.46588	0.0136907	0.446594	0.0189187	0.458952	0.447999	0.015757	0.484369	0.480457	0.0215162	0.443716	0.014838	0.453473	0.0306567	5.30719	0.127749	1.67121	1.33338	0.0486899	1.04505	0.501804	0.0198703	5.47725	0.231665	0.430959	0.0197914	6.47217	0.206964
1			A	17.2s : 736.173m/z	17.2	736.173	0.10239	0.689043										0.475394	0.0120861	0.447939	0.0183326	5.16325	0.151731	4.34106	0.183897	2.60691	0.943198	0.0915116	0.954592	0.480457	0.0215162	0.443716	0.014838	0.453473	0.0306567	0.442871	0.0106603	0.455129	0.44846	0.0194178	0.592813	0.501804	0.0198703	0.427396	0.0180771	0.430959	0.0197914	0.448609	0.0143454
	1		H	574.9s : 213.051m/z	574.9	213.051	0.40404	0.686858										0.475394	0.0120861	0.447939	0.0183326	0.46588	0.0136907	0.446594	0.0189187	0.458952	0.447999	0.015757	0.484369	0.480457	0.0215162	7.03947	0.235402	0.453473	0.0306567	0.442871	0.0106603	2.10407	1.42621	0.0745589	1.32676	0.501804	0.0198703	0.427396	0.0180771	0.430959	0.0197914	0.448609	0.0143454
		1	R	800.3s : 546.300m/z	800.3	546.3	0.40661	0.686594										0.475394	0.0120861	0.447939	0.0183326	0.46588	0.0136907	0.446594	0.0189187	0.458952	0.447999	0.015757	0.484369	0.480457	0.0215162	0.443716	0.014838	0.453473	0.0306567	0.442871	0.0106603	0.455129	0.44846	0.0194178	0.592813	0.501804	0.0198703	0.427396	0.0180771	0.430959	0.0197914	8.36769	0.267578
1	1	1	AHR	678.3s : 343.289m/z	678.3	343.289	0.75727	0.685729										0.475394	0.0120861	12.4253	0.508524	8.94013	0.262721	0.446594	0.0189187	5.57185	1.04417	0.200562	1.11323	10.8003	0.483667	0.443716	0.014838	0.453473	0.0306567	0.442871	0.0106603	3.03508	1.54335	0.134955	1.55839	12.1649	0.481702	10.6757	0.451538	0.430959	0.0197914	0.448609	0.0143454
1			A	777.8s : 817.367m/z	777.8	817.367	0.40473	0.685252										0.475394	0.0120861	0.447939	0.0183326	13.0138	0.382431	0.446594	0.0189187	3.59592	1.57685	0.107942	1.53496	0.480457	0.0215162	0.443716	0.014838	0.453473	0.0306567	0.442871	0.0106603	0.455129	0.44846	0.0194178	0.592813	0.501804	0.0198703	0.427396	0.0180771	0.430959	0.0197914	0.448609	0.0143454
1			A	17.0s : 956.137m/z	17	956.137	0.40473	0.684923										0.475394	0.0120861	0.447939	0.0183326	13.0017	0.382076	0.446594	0.0189187	3.59289	1.57667	0.107853	1.53475	0.480457	0.0215162	0.443716	0.014838	0.453473	0.0306567	0.442871	0.0106603	0.455129	0.44846	0.0194178	0.592813	0.501804	0.0198703	0.427396	0.0180771	0.430959	0.0197914	0.448609	0.0143454
		1	R	592.1s : 285.244m/z	592.1	285.244	0.41258	0.683753										0.475394	0.0120861	0.447939	0.0183326	0.46588	0.0136907	0.446594	0.0189187	0.458952	0.447999	0.015757	0.484369	0.480457	0.0215162	0.443716	0.014838	0.453473	0.0306567	0.442871	0.0106603	0.455129	0.44846	0.0194178	0.592813	8.32788	0.329765	0.427396	0.0180771	0.430959	0.0197914	0.448609	0.0143454
	1		H	710.1s : 712.288m/z	710.1	712.288	0.40892	0.683697										0.475394	0.0120861	0.447939	0.0183326	0.46588	0.0136907	0.446594	0.0189187	0.458952	0.447999	0.015757	0.484369	7.11844	0.318784	0.443716	0.014838	0.453473	0.0306567	0.442871	0.0106603	2.11463	1.43751	0.0937347	1.4587	0.501804	0.0198703	0.427396	0.0180771	0.430959	0.0197914	0.448609	0.0143454
1	1	1	AHR	690.8s : 707.375m/z	690.8	707.375	0.8036	0.683424										0.475394	0.0120861	0.447939	0.0183326	17.7555	0.521774	0.446594	0.0189187	4.78134	1.62921	0.142778	1.59657	0.480457	0.0215162	13.8003	0.461487	0.453473	0.0306567	0.442871	0.0106603	3.79428	1.58688	0.13108	1.52342	14.409	0.570562	14.2222	0.601541	0.430959	0.0197914	0.448609	0.0143454
		1	R	537.1s : 219.114m/z	537.1	219.114	0.40417	0.682663										0.475394	0.0120861	0.447939	0.0183326	0.46588	0.0136907	0.446594	0.0189187	0.458952	0.447999	0.015757	0.484369	0.480457	0.0215162	0.443716	0.014838	0.453473	0.0306567	0.442871	0.0106603	0.455129	0.44846	0.0194178	0.592813	0.501804	0.0198703	7.97333	0.337238	0.430959	0.0197914	0.448609	0.0143454
1			A	726.5s : 661.286m/z	726.5	661.286	0.40334	0.680408										0.475394	0.0120861	0.447939	0.0183326	0.46588	0.0136907	12.8247	0.543282	3.55348	1.57133	0.146848	1.62159	0.480457	0.0215162	0.443716	0.014838	0.453473	0.0306567	0.442871	0.0106603	0.455129	0.44846	0.0194178	0.592813	0.501804	0.0198703	0.427396	0.0180771	0.430959	0.0197914	0.448609	0.0143454
	1	1	HR	634.7s : 969.442m/z	634.7	969.442	0.53419	0.678949										0.475394	0.0120861	0.447939	0.0183326	0.46588	0.0136907	0.446594	0.0189187	0.458952	0.447999	0.015757	0.484369	0.480457	0.0215162	0.443716	0.014838	0.453473	0.0306567	10.8887	0.262101	3.06659	1.53909	0.082278	1.34048	0.501804	0.0198703	0.427396	0.0180771	4.34737	0.19965	0.448609	0.0143454
1			A	17.4s : 888.187m/z	17.4	888.187	0.40343	0.67828										0.475394	0.0120861	12.7623	0.522316	0.46588	0.0136907	0.446594	0.0189187	3.53753	1.57056	0.141753	1.61333	0.480457	0.0215162	0.443716	0.014838	0.453473	0.0306567	0.442871	0.0106603	0.455129	0.44846	0.0194178	0.592813	0.501804	0.0198703	0.427396	0.0180771	0.430959	0.0197914	0.448609	0.0143454
1	1	1	AHR	659.0s : 513.260m/z	659	513.26	0.91275	0.674817										31.5591	0.802335	8.38592	0.343207	0.46588	0.0136907	12.9334	0.547887	13.3361	0.966594	0.42678	0.810879	14.5629	0.652168	0.443716	0.014838	8.23131	0.556471	48.9762	1.1789	18.0535	1.12011	0.600594	0.820232	0.501804	0.0198703	17.868	0.75574	0.430959	0.0197914	35.5888	1.13804
1	1	1	AHR	686.2s : 879.376m/z	686.2	879.376	0.70137	0.67459										0.475394	0.0120861	0.447939	0.0183326	7.52653	0.22118	0.446594	0.0189187	2.22411	1.44727	0.0676293	1.38561	0.480457	0.0215162	0.443716	0.014838	4.85555	0.328255	14.1076	0.339582	4.97183	1.20649	0.176048	1.00243	0.501804	0.0198703	9.01573	0.381328	0.430959	0.0197914	0.448609	0.0143454
1			A	17.6s : 934.472m/z	17.6	934.472	0.4054	0.672829										12.5586	0.319281	0.447939	0.0183326	0.46588	0.0136907	0.446594	0.0189187	3.47975	1.57132	0.0925557	1.48347	0.480457	0.0215162	0.443716	0.014838	0.453473	0.0306567	0.442871	0.0106603	0.455129	0.44846	0.0194178	0.592813	0.501804	0.0198703	0.427396	0.0180771	0.430959	0.0197914	0.448609	0.0143454
1			A	17.0s : 499.391m/z	17	499.391	0.40329	0.671234										0.475394	0.0120861	0.447939	0.0183326	0.46588	0.0136907	12.4919	0.529182	3.47027	1.56614	0.143323	1.6175	0.480457	0.0215162	0.443716	0.014838	0.453473	0.0306567	0.442871	0.0106603	0.455129	0.44846	0.0194178	0.592813	0.501804	0.0198703	0.427396	0.0180771	0.430959	0.0197914	0.448609	0.0143454
	1		H	739.3s : 984.478m/z	739.3	984.478	0.40535	0.669422										0.475394	0.0120861	0.447939	0.0183326	0.46588	0.0136907	0.446594	0.0189187	0.458952	0.447999	0.015757	0.484369	0.480457	0.0215162	0.443716	0.014838	6.85846	0.46366	0.442871	0.0106603	2.05638	1.42049	0.127669	1.58418	0.501804	0.0198703	0.427396	0.0180771	0.430959	0.0197914	0.448609	0.0143454
		1	R	581.7s : 719.217m/z	581.7	719.217	0.40668	0.667393										0.475394	0.0120861	0.447939	0.0183326	0.46588	0.0136907	0.446594	0.0189187	0.458952	0.447999	0.015757	0.484369	0.480457	0.0215162	0.443716	0.014838	0.453473	0.0306567	0.442871	0.0106603	0.455129	0.44846	0.0194178	0.592813	0.501804	0.0198703	0.427396	0.0180771	0.430959	0.0197914	7.93226	0.253654
1			A	17.4s : 843.168m/z	17.4	843.168	0.40469	0.666719										0.475394	0.0120861	0.447939	0.0183326	12.3427	0.362712	0.446594	0.0189187	3.42816	1.56653	0.103012	1.52291	0.480457	0.0215162	0.443716	0.014838	0.453473	0.0306567	0.442871	0.0106603	0.455129	0.44846	0.0194178	0.592813	0.501804	0.0198703	0.427396	0.0180771	0.430959	0.0197914	0.448609	0.0143454
1	1	1	AHR	476.6s : 327.195m/z	476.6	327.195	0.51734	0.666433										10.4427	0.265489	0.447939	0.0183326	0.46588	0.0136907	10.1607	0.430429	5.37931	1.01867	0.181985	1.06515	0.480457	0.0215162	0.443716	0.014838	0.453473	0.0306567	10.5183	0.253185	2.97399	1.53137	0.080049	1.32826	0.501804	0.0198703	0.427396	0.0180771	4.92249	0.226061	0.448609	0.0143454
	1		H	18.1s : 516.865m/z	18.1	516.865	0.40535	0.664637										0.475394	0.0120861	0.447939	0.0183326	0.46588	0.0136907	0.446594	0.0189187	0.458952	0.447999	0.015757	0.484369	0.480457	0.0215162	0.443716	0.014838	6.76713	0.457486	0.442871	0.0106603	2.03354	1.4164	0.126125	1.58169	0.501804	0.0198703	0.427396	0.0180771	0.430959	0.0197914	0.448609	0.0143454
1	1		AH	575.0s : 155.540m/z	575	155.54	0.61819	0.664208										0.475394	0.0120861	0.447939	0.0183326	8.78678	0.258215	0.446594	0.0189187	2.53918	1.4893	0.076888	1.43356	0.480457	0.0215162	10.0651	0.33658	0.453473	0.0306567	0.442871	0.0106603	2.86047	1.52138	0.0998532	1.4417	0.501804	0.0198703	0.427396	0.0180771	0.430959	0.0197914	0.448609	0.0143454
	1		H	1018.6s : 288.917m/z	1018.6	288.917	0.40378	0.662642										0.475394	0.0120861	0.447939	0.0183326	0.46588	0.0136907	0.446594	0.0189187	0.458952	0.447999	0.015757	0.484369	0.480457	0.0215162	0.443716	0.014838	0.453473	0.0306567	6.41262	0.154357	1.94757	1.39718	0.0553421	1.13018	0.501804	0.0198703	0.427396	0.0180771	0.430959	0.0197914	0.448609	0.0143454
1	1	1	AHR	703.6s : 907.408m/z	703.6	907.408	0.77233	0.659938										16.86	0.428637	0.447939	0.0183326	14.9219	0.438504	0.446594	0.0189187	8.1691	1.04906	0.226098	1.02092	0.480457	0.0215162	0.443716	0.014838	0.453473	0.0306567	24.4976	0.589678	6.46881	1.67009	0.164172	1.56216	0.501804	0.0198703	12.346	0.522184	0.430959	0.0197914	0.448609	0.0143454
1	1	1	AHR	718.8s : 857.403m/z	718.8	857.403	0.88312	0.659374										33.8703	0.861096	0.447939	0.0183326	31.0313	0.911907	16.078	0.6811	20.3569	0.793139	0.618109	0.730139	27.9738	1.25274	31.9122	1.06716	0.453473	0.0306567	45.3154	1.09078	26.4137	0.762376	0.860335	0.718954	37.9888	1.50427	22.1017	0.93481	0.430959	0.0197914	33.6469	1.07594
1	1	1	AHR	699.1s : 641.304m/z	699.1	641.304	0.76138	0.658918										0.475394	0.0120861	10.3971	0.425517	17.2818	0.507855	10.7786	0.456606	9.73323	0.761965	0.350516	0.719568	0.480457	0.0215162	16.5549	0.553602	0.453473	0.0306567	30.6435	0.737615	12.0331	1.13809	0.335848	1.04322	17.5057	0.693187	10.9804	0.464423	8.96198	0.411572	22.5718	0.72179
1			A	587.2s : 435.092m/z	587.2	435.092	0.40331	0.657406										0.475394	0.0120861	12.0131	0.491656	0.46588	0.0136907	0.446594	0.0189187	3.35025	1.55843	0.134088	1.60335	0.480457	0.0215162	0.443716	0.014838	0.453473	0.0306567	0.442871	0.0106603	0.455129	0.44846	0.0194178	0.592813	0.501804	0.0198703	0.427396	0.0180771	0.430959	0.0197914	0.448609	0.0143454
1	1	1	AHR	658.5s : 789.273m/z	658.5	789.273	0.77049	0.654989										13.0534	0.33186	6.8185	0.279058	0.46588	0.0136907	7.85277	0.33266	7.04764	0.776604	0.239317	0.710299	0.480457	0.0215162	11.9949	0.401113	0.453473	0.0306567	15.2016	0.365915	7.0326	1.04766	0.2048	0.982556	0.501804	0.0198703	0.427396	0.0180771	0.430959	0.0197914	14.6912	0.469788
1	1		AH	640.7s : 875.379m/z	640.7	875.379	0.60026	0.65246										6.15601	0.156506	0.447939	0.0183326	0.46588	0.0136907	0.446594	0.0189187	1.87911	1.38809	0.051862	1.24845	0.480457	0.0215162	0.443716	0.014838	0.453473	0.0306567	8.95798	0.215626	2.58391	1.4928	0.0706593	1.26861	0.501804	0.0198703	0.427396	0.0180771	0.430959	0.0197914	0.448609	0.0143454
	1		H	555.9s : 685.382m/z	555.9	685.382	0.40389	0.650724										0.475394	0.0120861	0.447939	0.0183326	0.46588	0.0136907	0.446594	0.0189187	0.458952	0.447999	0.015757	0.484369	0.480457	0.0215162	6.36198	0.212747	0.453473	0.0306567	0.442871	0.0106603	1.9347	1.39484	0.068895	1.28988	0.501804	0.0198703	0.427396	0.0180771	0.430959	0.0197914	0.448609	0.0143454
1			A	686.3s : 917.362m/z	686.3	917.362	0.40326	0.650574										0.475394	0.0120861	11.773	0.48183	0.46588	0.0136907	0.446594	0.0189187	3.29022	1.55425	0.131631	1.59991	0.480457	0.0215162	0.443716	0.014838	0.453473	0.0306567	0.442871	0.0106603	0.455129	0.44846	0.0194178	0.592813	0.501804	0.0198703	0.427396	0.0180771	0.430959	0.0197914	0.448609	0.0143454
1			A	629.0s : 689.314m/z	629	689.314	0.40466	0.649916										0.475394	0.0120861	0.447939	0.0183326	11.7503	0.345302	0.446594	0.0189187	3.28005	1.55655	0.0986599	1.51127	0.480457	0.0215162	0.443716	0.014838	0.453473	0.0306567	0.442871	0.0106603	0.455129	0.44846	0.0194178	0.592813	0.501804	0.0198703	0.427396	0.0180771	0.430959	0.0197914	0.448609	0.0143454
1			A	85.1s : 185.115m/z	85.1	185.115	0.40326	0.649822										0.475394	0.0120861	11.7467	0.480754	0.46588	0.0136907	0.446594	0.0189187	3.28365	1.55378	0.131362	1.59952	0.480457	0.0215162	0.443716	0.014838	0.453473	0.0306567	0.442871	0.0106603	0.455129	0.44846	0.0194178	0.592813	0.501804	0.0198703	0.427396	0.0180771	0.430959	0.0197914	0.448609	0.0143454
		1	R	862.8s : 227.169m/z	862.8	227.169	0.40405	0.648811										0.475394	0.0120861	0.447939	0.0183326	0.46588	0.0136907	0.446594	0.0189187	0.458952	0.447999	0.015757	0.484369	0.480457	0.0215162	0.443716	0.014838	0.453473	0.0306567	0.442871	0.0106603	0.455129	0.44846	0.0194178	0.592813	0.501804	0.0198703	7.24347	0.306368	0.430959	0.0197914	0.448609	0.0143454
	1		H	413.3s : 355.054m/z	413.3	355.054	0.4037	0.646677										0.475394	0.0120861	0.447939	0.0183326	0.46588	0.0136907	0.446594	0.0189187	0.458952	0.447999	0.015757	0.484369	0.480457	0.0215162	0.443716	0.014838	0.453473	0.0306567	6.12757	0.147496	1.8763	1.38249	0.0536267	1.11008	0.501804	0.0198703	0.427396	0.0180771	0.430959	0.0197914	0.448609	0.0143454
		1	R	650.8s : 629.261m/z	650.8	629.261	0.40452	0.646365										0.475394	0.0120861	0.447939	0.0183326	0.46588	0.0136907	0.446594	0.0189187	0.458952	0.447999	0.015757	0.484369	0.480457	0.0215162	0.443716	0.014838	0.453473	0.0306567	0.442871	0.0106603	0.455129	0.44846	0.0194178	0.592813	0.501804	0.0198703	0.427396	0.0180771	7.28359	0.334493	0.448609	0.0143454
		1	R	573.9s : 152.534m/z	573.9	152.534	0.40452	0.646344										0.475394	0.0120861	0.447939	0.0183326	0.46588	0.0136907	0.446594	0.0189187	0.458952	0.447999	0.015757	0.484369	0.480457	0.0215162	0.443716	0.014838	0.453473	0.0306567	0.442871	0.0106603	0.455129	0.44846	0.0194178	0.592813	0.501804	0.0198703	0.427396	0.0180771	7.28316	0.334473	0.448609	0.0143454
	1		H	663.6s : 770.265m/z	663.6	770.265	0.40368	0.642886										0.475394	0.0120861	0.447939	0.0183326	0.46588	0.0136907	0.446594	0.0189187	0.458952	0.447999	0.015757	0.484369	0.480457	0.0215162	0.443716	0.014838	0.453473	0.0306567	6.0609	0.145891	1.85964	1.3789	0.0532255	1.10521	0.501804	0.0198703	0.427396	0.0180771	0.430959	0.0197914	0.448609	0.0143454
		1	R	744.0s : 239.639m/z	744	239.639	0.41353	0.642416										0.475394	0.0120861	0.447939	0.0183326	0.46588	0.0136907	0.446594	0.0189187	0.458952	0.447999	0.015757	0.484369	0.480457	0.0215162	0.443716	0.014838	0.453473	0.0306567	0.442871	0.0106603	0.455129	0.44846	0.0194178	0.592813	7.4196	0.293799	0.427396	0.0180771	0.430959	0.0197914	0.448609	0.0143454
1			A	839.3s : 401.230m/z	839.3	401.23	0.40464	0.641002										0.475394	0.0120861	0.447939	0.0183326	11.4421	0.336246	0.446594	0.0189187	3.20301	1.551	0.0963959	1.50481	0.480457	0.0215162	0.443716	0.014838	0.453473	0.0306567	0.442871	0.0106603	0.455129	0.44846	0.0194178	0.592813	0.501804	0.0198703	0.427396	0.0180771	0.430959	0.0197914	0.448609	0.0143454
1			A	16.8s : 707.491m/z	16.8	707.491	0.10104	0.640534										3.94494	0.100293	0.447939	0.0183326	0.46588	0.0136907	4.37761	0.185445	2.30909	0.920762	0.0794403	0.990737	0.480457	0.0215162	0.443716	0.014838	0.453473	0.0306567	0.442871	0.0106603	0.455129	0.44846	0.0194178	0.592813	0.501804	0.0198703	0.427396	0.0180771	0.430959	0.0197914	0.448609	0.0143454
1			A	17.4s : 228.116m/z	17.4	228.116	0.10545	0.639457										0.475394	0.0120861	0.447939	0.0183326	4.67463	0.137372	3.67199	0.155553	2.31749	0.929882	0.080836	0.930682	0.480457	0.0215162	0.443716	0.014838	0.453473	0.0306567	0.442871	0.0106603	0.455129	0.44846	0.0194178	0.592813	0.501804	0.0198703	0.427396	0.0180771	0.430959	0.0197914	0.448609	0.0143454
1			A	17.0s : 719.516m/z	17	719.516	0.40464	0.639411										0.475394	0.0120861	0.447939	0.0183326	11.3876	0.334643	0.446594	0.0189187	3.18937	1.54998	0.095995	1.50363	0.480457	0.0215162	0.443716	0.014838	0.453473	0.0306567	0.442871	0.0106603	0.455129	0.44846	0.0194178	0.592813	0.501804	0.0198703	0.427396	0.0180771	0.430959	0.0197914	0.448609	0.0143454
	1		H	708.4s : 523.691m/z	708.4	523.691	0.40366	0.637686										0.475394	0.0120861	0.447939	0.0183326	0.46588	0.0136907	0.446594	0.0189187	0.458952	0.447999	0.015757	0.484369	0.480457	0.0215162	0.443716	0.014838	0.453473	0.0306567	5.97009	0.143705	1.83693	1.3739	0.052679	1.09846	0.501804	0.0198703	0.427396	0.0180771	0.430959	0.0197914	0.448609	0.0143454
1		1	AR	582.1s : 217.102m/z	582.1	217.102	0.6031	0.637617										5.84098	0.148497	0.447939	0.0183326	0.46588	0.0136907	0.446594	0.0189187	1.80035	1.37079	0.0498597	1.22727	0.480457	0.0215162	0.443716	0.014838	0.453473	0.0306567	0.442871	0.0106603	0.455129	0.44846	0.0194178	0.592813	0.501804	0.0198703	0.427396	0.0180771	0.430959	0.0197914	8.43182	0.269628
	1	1	HR	680.3s : 237.081m/z	680.3	237.081	0.5466	0.63496										0.475394	0.0120861	0.447939	0.0183326	0.46588	0.0136907	0.446594	0.0189187	0.458952	0.447999	0.015757	0.484369	0.480457	0.0215162	0.443716	0.014838	5.39421	0.364671	0.442871	0.0106603	1.69031	1.34187	0.102921	1.53537	12.8533	0.508963	0.427396	0.0180771	0.430959	0.0197914	0.448609	0.0143454
	1		H	469.7s : 477.120m/z	469.7	477.12	0.40364	0.634763										0.475394	0.0120861	0.447939	0.0183326	0.46588	0.0136907	0.446594	0.0189187	0.458952	0.447999	0.015757	0.484369	0.480457	0.0215162	0.443716	0.014838	0.453473	0.0306567	5.91937	0.142484	1.82425	1.37105	0.0523738	1.09464	0.501804	0.0198703	0.427396	0.0180771	0.430959	0.0197914	0.448609	0.0143454
		1	R	856.6s : 479.260m/z	856.6	479.26	0.41374	0.634183										0.475394	0.0120861	0.447939	0.0183326	0.46588	0.0136907	0.446594	0.0189187	0.458952	0.447999	0.015757	0.484369	0.480457	0.0215162	0.443716	0.014838	0.453473	0.0306567	0.442871	0.0106603	0.455129	0.44846	0.0194178	0.592813	7.24547	0.286904	0.427396	0.0180771	0.430959	0.0197914	0.448609	0.0143454
1			A	17.1s : 972.146m/z	17.1	972.146	0.40304	0.633934										0.475394	0.0120861	0.447939	0.0183326	0.46588	0.0136907	11.1851	0.473826	3.14359	1.54314	0.129484	1.59928	0.480457	0.0215162	0.443716	0.014838	0.453473	0.0306567	0.442871	0.0106603	0.455129	0.44846	0.0194178	0.592813	0.501804	0.0198703	0.427396	0.0180771	0.430959	0.0197914	0.448609	0.0143454
		1	R	76.5s : 158.958m/z	76.5	158.958	0.40683	0.6337										0.475394	0.0120861	0.447939	0.0183326	0.46588	0.0136907	0.446594	0.0189187	0.458952	0.447999	0.015757	0.484369	0.480457	0.0215162	0.443716	0.014838	0.453473	0.0306567	0.442871	0.0106603	0.455129	0.44846	0.0194178	0.592813	0.501804	0.0198703	0.427396	0.0180771	0.430959	0.0197914	7.19806	0.230176
1	1		AH	467.9s : 283.171m/z	467.9	283.171	0.5705	0.633511										0.475394	0.0120861	0.447939	0.0183326	0.46588	0.0136907	14.2037	0.601699	3.89823	1.59047	0.161452	1.63667	7.49085	0.335461	0.443716	0.014838	0.453473	0.0306567	0.442871	0.0106603	2.20773	1.45219	0.097904	1.47252	0.501804	0.0198703	0.427396	0.0180771	0.430959	0.0197914	0.448609	0.0143454
	1		H	563.1s : 190.048m/z	563.1	190.048	0.40381	0.633403										0.475394	0.0120861	0.447939	0.0183326	0.46588	0.0136907	0.446594	0.0189187	0.458952	0.447999	0.015757	0.484369	0.480457	0.0215162	6.0502	0.202321	0.453473	0.0306567	0.442871	0.0106603	1.85675	1.37852	0.0662885	1.27088	0.501804	0.0198703	0.427396	0.0180771	0.430959	0.0197914	0.448609	0.0143454
	1		H	640.2s : 914.318m/z	640.2	914.318	0.40362	0.630943										0.475394	0.0120861	0.447939	0.0183326	0.46588	0.0136907	0.446594	0.0189187	0.458952	0.447999	0.015757	0.484369	0.480457	0.0215162	0.443716	0.014838	0.453473	0.0306567	5.85344	0.140897	1.80777	1.3673	0.051977	1.0896	0.501804	0.0198703	0.427396	0.0180771	0.430959	0.0197914	0.448609	0.0143454
		1	R	693.2s : 701.278m/z	693.2	701.278	0.40685	0.630779										0.475394	0.0120861	0.447939	0.0183326	0.46588	0.0136907	0.446594	0.0189187	0.458952	0.447999	0.015757	0.484369	0.480457	0.0215162	0.443716	0.014838	0.453473	0.0306567	0.442871	0.0106603	0.455129	0.44846	0.0194178	0.592813	0.501804	0.0198703	0.427396	0.0180771	0.430959	0.0197914	7.1362	0.228198
1	1	1	AHR	694.7s : 228.190m/z	694.7	228.19	0.59434	0.630758										0.475394	0.0120861	0.447939	0.0183326	4.67566	0.137402	0.446594	0.0189187	1.5114	1.28884	0.0466849	1.20911	0.480457	0.0215162	6.32623	0.211551	0.453473	0.0306567	7.1416	0.171904	3.60044	0.981756	0.108907	0.892055	6.41155	0.253883	0.427396	0.0180771	0.430959	0.0197914	0.448609	0.0143454
1			A	672.1s : 699.320m/z	672.1	699.32	0.40541	0.630595										11.0872	0.281874	0.447939	0.0183326	0.46588	0.0136907	0.446594	0.0189187	3.11191	1.54576	0.083204	1.4495	0.480457	0.0215162	0.443716	0.014838	0.453473	0.0306567	0.442871	0.0106603	0.455129	0.44846	0.0194178	0.592813	0.501804	0.0198703	0.427396	0.0180771	0.430959	0.0197914	0.448609	0.0143454
		1	R	667.7s : 243.151m/z	667.7	243.151	0.40685	0.630561										0.475394	0.0120861	0.447939	0.0183326	0.46588	0.0136907	0.446594	0.0189187	0.458952	0.447999	0.015757	0.484369	0.480457	0.0215162	0.443716	0.014838	0.453473	0.0306567	0.442871	0.0106603	0.455129	0.44846	0.0194178	0.592813	0.501804	0.0198703	0.427396	0.0180771	0.430959	0.0197914	7.1316	0.228051
	1		H	576.3s : 329.133m/z	576.3	329.133	0.40362	0.630081										0.475394	0.0120861	0.447939	0.0183326	0.46588	0.0136907	0.446594	0.0189187	0.458952	0.447999	0.015757	0.484369	0.480457	0.0215162	0.443716	0.014838	0.453473	0.0306567	5.83861	0.14054	1.80407	1.36644	0.0518878	1.08846	0.501804	0.0198703	0.427396	0.0180771	0.430959	0.0197914	0.448609	0.0143454
	1		H	728.5s : 639.770m/z	728.5	639.77	0.40361	0.629368										0.475394	0.0120861	0.447939	0.0183326	0.46588	0.0136907	0.446594	0.0189187	0.458952	0.447999	0.015757	0.484369	0.480457	0.0215162	0.443716	0.014838	0.453473	0.0306567	5.82636	0.140245	1.801	1.36573	0.0518141	1.08752	0.501804	0.0198703	0.427396	0.0180771	0.430959	0.0197914	0.448609	0.0143454
	1		H	731.0s : 468.218m/z	731	468.218	0.40361	0.629196										0.475394	0.0120861	0.447939	0.0183326	0.46588	0.0136907	0.446594	0.0189187	0.458952	0.447999	0.015757	0.484369	0.480457	0.0215162	0.443716	0.014838	0.453473	0.0306567	5.82341	0.140174	1.80026	1.36556	0.0517963	1.08729	0.501804	0.0198703	0.427396	0.0180771	0.430959	0.0197914	0.448609	0.0143454
	1		H	1015.0s : 153.497m/z	1015	153.497	0.40958	0.62901										0.475394	0.0120861	0.447939	0.0183326	0.46588	0.0136907	0.446594	0.0189187	0.458952	0.447999	0.015757	0.484369	6.10247	0.273285	0.443716	0.014838	0.453473	0.0306567	0.442871	0.0106603	1.86063	1.39013	0.0823601	1.41404	0.501804	0.0198703	0.427396	0.0180771	0.430959	0.0197914	0.448609	0.0143454
		1	R	670.9s : 717.278m/z	670.9	717.278	0.40686	0.628575										0.475394	0.0120861	0.447939	0.0183326	0.46588	0.0136907	0.446594	0.0189187	0.458952	0.447999	0.015757	0.484369	0.480457	0.0215162	0.443716	0.014838	0.453473	0.0306567	0.442871	0.0106603	0.455129	0.44846	0.0194178	0.592813	0.501804	0.0198703	0.427396	0.0180771	0.430959	0.0197914	7.08972	0.226711
1			A	462.4s : 239.146m/z	462.4	239.146	0.403	0.628419										0.475394	0.0120861	0.447939	0.0183326	0.46588	0.0136907	10.9983	0.465909	3.09687	1.53945	0.127505	1.59635	0.480457	0.0215162	0.443716	0.014838	0.453473	0.0306567	0.442871	0.0106603	0.455129	0.44846	0.0194178	0.592813	0.501804	0.0198703	0.427396	0.0180771	0.430959	0.0197914	0.448609	0.0143454
	1		H	573.7s : 316.582m/z	573.7	316.582	0.40959	0.628342										0.475394	0.0120861	0.447939	0.0183326	0.46588	0.0136907	0.446594	0.0189187	0.458952	0.447999	0.015757	0.484369	6.09058	0.272753	0.443716	0.014838	0.453473	0.0306567	0.442871	0.0106603	1.85766	1.3895	0.0822271	1.41345	0.501804	0.0198703	0.427396	0.0180771	0.430959	0.0197914	0.448609	0.0143454
	1		H	116.1s : 355.117m/z	116.1	355.117	0.4036	0.627056										0.475394	0.0120861	0.447939	0.0183326	0.46588	0.0136907	0.446594	0.0189187	0.458952	0.447999	0.015757	0.484369	0.480457	0.0215162	0.443716	0.014838	0.453473	0.0306567	5.78675	0.139292	1.7911	1.36343	0.0515758	1.08444	0.501804	0.0198703	0.427396	0.0180771	0.430959	0.0197914	0.448609	0.0143454
	1		H	628.1s : 331.115m/z	628.1	331.115	0.40378	0.626812										0.475394	0.0120861	0.447939	0.0183326	0.46588	0.0136907	0.446594	0.0189187	0.458952	0.447999	0.015757	0.484369	0.480457	0.0215162	5.93377	0.198427	0.453473	0.0306567	0.442871	0.0106603	1.82764	1.37207	0.0653151	1.26342	0.501804	0.0198703	0.427396	0.0180771	0.430959	0.0197914	0.448609	0.0143454
1			A	680.1s : 861.327m/z	680.1	861.327	0.40541	0.626557										10.9515	0.278424	0.447939	0.0183326	0.46588	0.0136907	0.446594	0.0189187	3.07799	1.5431	0.0823416	1.44598	0.480457	0.0215162	0.443716	0.014838	0.453473	0.0306567	0.442871	0.0106603	0.455129	0.44846	0.0194178	0.592813	0.501804	0.0198703	0.427396	0.0180771	0.430959	0.0197914	0.448609	0.0143454
1	1	1	AHR	829.6s : 345.125m/z	829.6	345.125	0.43231	0.626514										7.92717	0.201535	0.447939	0.0183326	4.83872	0.142194	7.97522	0.337847	5.29726	0.732729	0.174977	0.794666	0.480457	0.0215162	0.443716	0.014838	5.16491	0.349169	5.70462	0.137315	2.94842	0.956725	0.13071	1.1269	0.501804	0.0198703	0.427396	0.0180771	7.55027	0.34674	0.448609	0.0143454
1			A	1018.7s : 134.987m/z	1018.7	134.987	0.12019	0.625715										3.24395	0.082472	4.96721	0.203291	0.46588	0.0136907	0.446594	0.0189187	2.28091	0.954631	0.079593	1.05869	0.480457	0.0215162	0.443716	0.014838	0.453473	0.0306567	0.442871	0.0106603	0.455129	0.44846	0.0194178	0.592813	0.501804	0.0198703	0.427396	0.0180771	0.430959	0.0197914	0.448609	0.0143454
1	1	1	AHR	573.7s : 554.120m/z	573.7	554.12	0.82556	0.625438										16.5032	0.419565	0.447939	0.0183326	0.46588	0.0136907	0.446594	0.0189187	4.46589	1.61916	0.117627	1.54811	0.480457	0.0215162	0.443716	0.014838	14.6641	0.991351	0.442871	0.0106603	4.00778	1.59894	0.259591	1.68788	0.501804	0.0198703	13.1355	0.555576	14.4347	0.6629	0.448609	0.0143454
1			A	17.5s : 844.158m/z	17.5	844.158	0.40309	0.625183										0.475394	0.0120861	10.9027	0.446209	0.46588	0.0136907	0.446594	0.0189187	3.07263	1.53774	0.122726	1.58627	0.480457	0.0215162	0.443716	0.014838	0.453473	0.0306567	0.442871	0.0106603	0.455129	0.44846	0.0194178	0.592813	0.501804	0.0198703	0.427396	0.0180771	0.430959	0.0197914	0.448609	0.0143454
	1		H	553.3s : 641.363m/z	553.3	641.363	0.40377	0.624811										0.475394	0.0120861	0.447939	0.0183326	0.46588	0.0136907	0.446594	0.0189187	0.458952	0.447999	0.015757	0.484369	0.480457	0.0215162	5.89865	0.197253	0.453473	0.0306567	0.442871	0.0106603	1.81886	1.37009	0.0650216	1.26113	0.501804	0.0198703	0.427396	0.0180771	0.430959	0.0197914	0.448609	0.0143454
1			A	17.1s : 794.170m/z	17.1	794.17	0.40541	0.624637										10.8873	0.276792	0.447939	0.0183326	0.46588	0.0136907	0.446594	0.0189187	3.06194	1.54182	0.0819335	1.44429	0.480457	0.0215162	0.443716	0.014838	0.453473	0.0306567	0.442871	0.0106603	0.455129	0.44846	0.0194178	0.592813	0.501804	0.0198703	0.427396	0.0180771	0.430959	0.0197914	0.448609	0.0143454
1		1	AR	117.9s : 505.144m/z	117.9	505.144	0.53828	0.62455										10.1823	0.258869	0.447939	0.0183326	0.46588	0.0136907	0.446594	0.0189187	2.88569	1.52683	0.0774527	1.42459	0.480457	0.0215162	0.443716	0.014838	0.453473	0.0306567	0.442871	0.0106603	0.455129	0.44846	0.0194178	0.592813	0.501804	0.0198703	0.427396	0.0180771	2.10535	0.0966868	4.2013	0.134347
	1		H	659.1s : 882.343m/z	659.1	882.343	0.40359	0.624014										0.475394	0.0120861	0.447939	0.0183326	0.46588	0.0136907	0.446594	0.0189187	0.458952	0.447999	0.015757	0.484369	0.480457	0.0215162	0.443716	0.014838	0.453473	0.0306567	5.73485	0.138043	1.77812	1.36037	0.0512634	1.08037	0.501804	0.0198703	0.427396	0.0180771	0.430959	0.0197914	0.448609	0.0143454
	1		H	582.2s : 807.280m/z	582.2	807.28	0.40358	0.623134										0.475394	0.0120861	0.447939	0.0183326	0.46588	0.0136907	0.446594	0.0189187	0.458952	0.447999	0.015757	0.484369	0.480457	0.0215162	0.443716	0.014838	0.453473	0.0306567	5.71989	0.137683	1.77438	1.35948	0.0511734	1.07919	0.501804	0.0198703	0.427396	0.0180771	0.430959	0.0197914	0.448609	0.0143454
	1		H	117.5s : 180.033m/z	117.5	180.033	0.40536	0.62221										0.475394	0.0120861	0.447939	0.0183326	0.46588	0.0136907	0.446594	0.0189187	0.458952	0.447999	0.015757	0.484369	0.480457	0.0215162	0.443716	0.014838	5.98599	0.404677	0.442871	0.0106603	1.83826	1.37735	0.112923	1.55765	0.501804	0.0198703	0.427396	0.0180771	0.430959	0.0197914	0.448609	0.0143454
1	1		AH	592.6s : 553.159m/z	592.6	553.159	0.59665	0.62215										12.9582	0.329441	0.447939	0.0183326	0.46588	0.0136907	0.446594	0.0189187	3.57966	1.57736	0.0950958	1.49155	8.3995	0.376153	0.443716	0.014838	0.453473	0.0306567	0.442871	0.0106603	2.43489	1.48332	0.108077	1.50186	0.501804	0.0198703	0.427396	0.0180771	0.430959	0.0197914	0.448609	0.0143454
1			A	17.2s : 903.483m/z	17.2	903.483	0.40541	0.621712										10.7899	0.274315	0.447939	0.0183326	0.46588	0.0136907	0.446594	0.0189187	3.03758	1.53985	0.0813142	1.44169	0.480457	0.0215162	0.443716	0.014838	0.453473	0.0306567	0.442871	0.0106603	0.455129	0.44846	0.0194178	0.592813	0.501804	0.0198703	0.427396	0.0180771	0.430959	0.0197914	0.448609	0.0143454
1			A	777.7s : 817.869m/z	777.7	817.869	0.4046	0.62139										0.475394	0.0120861	0.447939	0.0183326	10.7791	0.316762	0.446594	0.0189187	3.03726	1.5381	0.0915249	1.48983	0.480457	0.0215162	0.443716	0.014838	0.453473	0.0306567	0.442871	0.0106603	0.455129	0.44846	0.0194178	0.592813	0.501804	0.0198703	0.427396	0.0180771	0.430959	0.0197914	0.448609	0.0143454
1			A	838.9s : 282.650m/z	838.9	282.65	0.4046	0.619763										0.475394	0.0120861	0.447939	0.0183326	10.725	0.315174	0.446594	0.0189187	3.02374	1.53698	0.0911278	1.48854	0.480457	0.0215162	0.443716	0.014838	0.453473	0.0306567	0.442871	0.0106603	0.455129	0.44846	0.0194178	0.592813	0.501804	0.0198703	0.427396	0.0180771	0.430959	0.0197914	0.448609	0.0143454
	1	1	HR	845.6s : 551.345m/z	845.6	551.345	0.61469	0.619138										0.475394	0.0120861	0.447939	0.0183326	0.46588	0.0136907	0.446594	0.0189187	0.458952	0.447999	0.015757	0.484369	0.480457	0.0215162	12.2301	0.40898	0.453473	0.0306567	0.442871	0.0106603	3.40173	1.5637	0.117953	1.49426	15.9704	0.632392	0.427396	0.0180771	0.430959	0.0197914	0.448609	0.0143454
1			A	17.6s : 922.150m/z	17.6	922.15	0.40459	0.618823										0.475394	0.0120861	0.447939	0.0183326	10.6938	0.314257	0.446594	0.0189187	3.01594	1.53634	0.0908986	1.48779	0.480457	0.0215162	0.443716	0.014838	0.453473	0.0306567	0.442871	0.0106603	0.455129	0.44846	0.0194178	0.592813	0.501804	0.0198703	0.427396	0.0180771	0.430959	0.0197914	0.448609	0.0143454
	1		H	539.4s : 301.098m/z	539.4	301.098	0.40374	0.618598										0.475394	0.0120861	0.447939	0.0183326	0.46588	0.0136907	0.446594	0.0189187	0.458952	0.447999	0.015757	0.484369	0.480457	0.0215162	5.79037	0.193632	0.453473	0.0306567	0.442871	0.0106603	1.79179	1.36385	0.0641163	1.25393	0.501804	0.0198703	0.427396	0.0180771	0.430959	0.0197914	0.448609	0.0143454
1	1		AH	539.0s : 275.076m/z	539	275.076	0.55439	0.616858										0.475394	0.0120861	0.447939	0.0183326	0.46588	0.0136907	13.7456	0.582294	3.78371	1.5845	0.156601	1.63197	6.42021	0.287515	0.443716	0.014838	0.453473	0.0306567	0.442871	0.0106603	1.94007	1.40627	0.0859175	1.42925	0.501804	0.0198703	0.427396	0.0180771	0.430959	0.0197914	0.448609	0.0143454
		1	R	1080.7s : 114.092m/z	1080.7	114.092	0.40692	0.616113										0.475394	0.0120861	0.447939	0.0183326	0.46588	0.0136907	0.446594	0.0189187	0.458952	0.447999	0.015757	0.484369	0.480457	0.0215162	0.443716	0.014838	0.453473	0.0306567	0.442871	0.0106603	0.455129	0.44846	0.0194178	0.592813	0.501804	0.0198703	0.427396	0.0180771	0.430959	0.0197914	6.82992	0.218404
		1	R	686.0s : 878.436m/z	686	878.436	0.41428	0.61467										0.475394	0.0120861	0.447939	0.0183326	0.46588	0.0136907	0.446594	0.0189187	0.458952	0.447999	0.015757	0.484369	0.480457	0.0215162	0.443716	0.014838	0.453473	0.0306567	0.442871	0.0106603	0.455129	0.44846	0.0194178	0.592813	6.84172	0.270916	0.427396	0.0180771	0.430959	0.0197914	0.448609	0.0143454
1			A	767.6s : 529.251m/z	767.6	529.251	0.40301	0.613971										0.475394	0.0120861	10.5294	0.430931	0.46588	0.0136907	0.446594	0.0189187	2.97931	1.52993	0.118907	1.5798	0.480457	0.0215162	0.443716	0.014838	0.453473	0.0306567	0.442871	0.0106603	0.455129	0.44846	0.0194178	0.592813	0.501804	0.0198703	0.427396	0.0180771	0.430959	0.0197914	0.448609	0.0143454
1			A	15.4s : 680.516m/z	15.4	680.516	0.10112	0.61388										0.475394	0.0120861	4.12668	0.168891	3.59379	0.10561	0.446594	0.0189187	2.16061	0.909079	0.0763763	0.960241	0.480457	0.0215162	0.443716	0.014838	0.453473	0.0306567	0.442871	0.0106603	0.455129	0.44846	0.0194178	0.592813	0.501804	0.0198703	0.427396	0.0180771	0.430959	0.0197914	0.448609	0.0143454
1			A	17.4s : 938.154m/z	17.4	938.154	0.40288	0.613629										0.475394	0.0120861	0.447939	0.0183326	0.46588	0.0136907	10.5052	0.445021	2.9736	1.52918	0.122283	1.58817	0.480457	0.0215162	0.443716	0.014838	0.453473	0.0306567	0.442871	0.0106603	0.455129	0.44846	0.0194178	0.592813	0.501804	0.0198703	0.427396	0.0180771	0.430959	0.0197914	0.448609	0.0143454
1	1	1	AHR	648.1s : 739.363m/z	648.1	739.363	0.69739	0.61346										10.8068	0.274744	0.447939	0.0183326	0.46588	0.0136907	8.7491	0.370631	5.11743	1.02451	0.16935	1.02957	8.207	0.367532	10.317	0.345006	0.453473	0.0306567	0.442871	0.0106603	4.8551	1.02348	0.188464	0.997987	0.501804	0.0198703	8.24703	0.348815	0.430959	0.0197914	0.448609	0.0143454
1	1	1	AHR	675.9s : 635.319m/z	675.9	635.319	0.9576	0.613436										0.475394	0.0120861	28.5083	1.16675	42.515	1.24938	36.5236	1.54721	27.0055	0.74536	0.993855	0.738612	0.480457	0.0215162	0.443716	0.014838	0.453473	0.0306567	86.7192	2.08741	22.0242	1.75391	0.538604	1.71943	0.501804	0.0198703	39.7866	1.68281	0.430959	0.0197914	74.9556	2.39689
		1	R	574.5s : 481.139m/z	574.5	481.139	0.40693	0.613313										0.475394	0.0120861	0.447939	0.0183326	0.46588	0.0136907	0.446594	0.0189187	0.458952	0.447999	0.015757	0.484369	0.480457	0.0215162	0.443716	0.014838	0.453473	0.0306567	0.442871	0.0106603	0.455129	0.44846	0.0194178	0.592813	0.501804	0.0198703	0.427396	0.0180771	0.430959	0.0197914	6.77227	0.21656
	1	1	HR	539.0s : 257.069m/z	539	257.069	0.38514	0.612646										0.475394	0.0120861	0.447939	0.0183326	0.46588	0.0136907	0.446594	0.0189187	0.458952	0.447999	0.015757	0.484369	0.480457	0.0215162	3.63453	0.12154	0.453473	0.0306567	5.69491	0.137081	2.56584	0.974552	0.0776986	0.804968	0.501804	0.0198703	0.427396	0.0180771	0.430959	0.0197914	5.37584	0.171906
	1	1	HR	646.8s : 344.306m/z	646.8	344.306	0.34952	0.61197										0.475394	0.0120861	0.447939	0.0183326	0.46588	0.0136907	0.446594	0.0189187	0.458952	0.447999	0.015757	0.484369	4.91132	0.219943	0.443716	0.014838	4.25532	0.287677	0.442871	0.0106603	2.51331	0.941737	0.13328	1.02481	0.501804	0.0198703	4.90138	0.207308	0.430959	0.0197914	0.448609	0.0143454
1			A	17.4s : 498.356m/z	17.4	498.356	0.40542	0.611448										10.4516	0.265714	0.447939	0.0183326	0.46588	0.0136907	0.446594	0.0189187	2.95301	1.53277	0.0791641	1.43237	0.480457	0.0215162	0.443716	0.014838	0.453473	0.0306567	0.442871	0.0106603	0.455129	0.44846	0.0194178	0.592813	0.501804	0.0198703	0.427396	0.0180771	0.430959	0.0197914	0.448609	0.0143454
1	1	1	AHR	16.6s : 504.862m/z	16.6	504.862	0.55862	0.610936										0.475394	0.0120861	14.2046	0.581347	0.46588	0.0136907	0.446594	0.0189187	3.89813	1.59066	0.156511	1.62981	0.480457	0.0215162	0.443716	0.014838	1.98774	0.13438	0.442871	0.0106603	0.838697	0.908842	0.0453485	1.22151	0.501804	0.0198703	4.19374	0.177378	0.430959	0.0197914	0.448609	0.0143454
	1		H	469.8s : 331.062m/z	469.8	331.062	0.40351	0.610807										0.475394	0.0120861	0.447939	0.0183326	0.46588	0.0136907	0.446594	0.0189187	0.458952	0.447999	0.015757	0.484369	0.480457	0.0215162	0.443716	0.014838	0.453473	0.0306567	5.51246	0.13269	1.72253	1.34674	0.0499251	1.06241	0.501804	0.0198703	0.427396	0.0180771	0.430959	0.0197914	0.448609	0.0143454
	1		H	1021.9s : 585.263m/z	1021.9	585.263	0.4037	0.609407										0.475394	0.0120861	0.447939	0.0183326	0.46588	0.0136907	0.446594	0.0189187	0.458952	0.447999	0.015757	0.484369	0.480457	0.0215162	5.63216	0.188341	0.453473	0.0306567	0.442871	0.0106603	1.75224	1.35439	0.0627937	1.24306	0.501804	0.0198703	0.427396	0.0180771	0.430959	0.0197914	0.448609	0.0143454
1	1	1	AHR	615.5s : 435.217m/z	615.5	435.217	0.95322	0.609328	[M+Na]+	412.225	6	ms	Pallidone	C25H32O5	Flavonols	Flavonoids	Phenols	92.5697	2.35343	50.8285	2.08024	64.9654	1.90912	0.446594	0.0189187	52.2025	0.781247	1.59043	0.731695	55.8421	2.50077	76.5235	2.55897	0.453473	0.0306567	112.603	2.71045	61.3555	0.798766	1.95021	0.724207	61.6677	2.4419	70.6183	2.98686	0.430959	0.0197914	101.547	3.24721
1	1		AH	576.5s : 211.055m/z	576.5	211.055	0.62082	0.608339										0.475394	0.0120861	0.447939	0.0183326	8.38531	0.246417	0.446594	0.0189187	2.43881	1.47708	0.0739385	1.41957	0.480457	0.0215162	0.443716	0.014838	0.453473	0.0306567	8.42734	0.202853	2.45125	1.47692	0.0674661	1.2447	0.501804	0.0198703	0.427396	0.0180771	0.430959	0.0197914	0.448609	0.0143454
1			A	749.4s : 587.746m/z	749.4	587.746	0.40542	0.608221										10.3464	0.26304	0.447939	0.0183326	0.46588	0.0136907	0.446594	0.0189187	2.92671	1.53048	0.0784955	1.42937	0.480457	0.0215162	0.443716	0.014838	0.453473	0.0306567	0.442871	0.0106603	0.455129	0.44846	0.0194178	0.592813	0.501804	0.0198703	0.427396	0.0180771	0.430959	0.0197914	0.448609	0.0143454
	1		H	753.4s : 565.727m/z	753.4	565.727	0.40369	0.608219										0.475394	0.0120861	0.447939	0.0183326	0.46588	0.0136907	0.446594	0.0189187	0.458952	0.447999	0.015757	0.484369	0.480457	0.0215162	5.61189	0.187663	0.453473	0.0306567	0.442871	0.0106603	1.74717	1.35315	0.0626242	1.24164	0.501804	0.0198703	0.427396	0.0180771	0.430959	0.0197914	0.448609	0.0143454
1	1		AH	116.6s : 386.045m/z	116.6	386.045	0.25282	0.607418										0.475394	0.0120861	5.3059	0.217152	0.46588	0.0136907	4.59508	0.194657	2.71056	0.944184	0.109397	0.991749	0.480457	0.0215162	0.443716	0.014838	0.453473	0.0306567	3.87512	0.0932774	1.31319	1.21194	0.0400721	0.898481	0.501804	0.0198703	0.427396	0.0180771	0.430959	0.0197914	0.448609	0.0143454
1			A	17.3s : 987.116m/z	17.3	987.116	0.40542	0.60654										10.2918	0.261653	0.447939	0.0183326	0.46588	0.0136907	0.446594	0.0189187	2.91306	1.52928	0.0781486	1.42779	0.480457	0.0215162	0.443716	0.014838	0.453473	0.0306567	0.442871	0.0106603	0.455129	0.44846	0.0194178	0.592813	0.501804	0.0198703	0.427396	0.0180771	0.430959	0.0197914	0.448609	0.0143454
	1		H	970.0s : 214.606m/z	970	214.606	0.40536	0.603608										0.475394	0.0120861	0.447939	0.0183326	0.46588	0.0136907	0.446594	0.0189187	0.458952	0.447999	0.015757	0.484369	0.480457	0.0215162	0.443716	0.014838	5.65975	0.382623	0.442871	0.0106603	1.7567	1.35851	0.107409	1.54588	0.501804	0.0198703	0.427396	0.0180771	0.430959	0.0197914	0.448609	0.0143454
1	1		AH	690.7s : 223.063m/z	690.7	223.063	0.36646	0.603016										4.98239	0.126669	4.85661	0.198764	0.46588	0.0136907	0.446594	0.0189187	2.68787	0.943193	0.0895107	0.97488	0.480457	0.0215162	5.68338	0.190054	0.453473	0.0306567	0.442871	0.0106603	1.76505	1.3575	0.0632219	1.24663	0.501804	0.0198703	0.427396	0.0180771	0.430959	0.0197914	0.448609	0.0143454
1			A	17.2s : 225.819m/z	17.2	225.819	0.40455	0.602378										0.475394	0.0120861	0.447939	0.0183326	10.156	0.298453	0.446594	0.0189187	2.88149	1.52464	0.0869475	1.47425	0.480457	0.0215162	0.443716	0.014838	0.453473	0.0306567	0.442871	0.0106603	0.455129	0.44846	0.0194178	0.592813	0.501804	0.0198703	0.427396	0.0180771	0.430959	0.0197914	0.448609	0.0143454
1	1	1	AHR	720.3s : 935.438m/z	720.3	935.438	0.8215	0.601808										12.0367	0.306012	0.447939	0.0183326	0.46588	0.0136907	6.12648	0.25953	4.76924	1.09979	0.149391	1.00466	0.480457	0.0215162	0.443716	0.014838	0.453473	0.0306567	20.0477	0.482565	5.35633	1.6455	0.137394	1.51839	0.501804	0.0198703	8.37316	0.35415	0.430959	0.0197914	0.448609	0.0143454
	1		H	826.4s : 909.908m/z	826.4	909.908	0.40365	0.601222										0.475394	0.0120861	0.447939	0.0183326	0.46588	0.0136907	0.446594	0.0189187	0.458952	0.447999	0.015757	0.484369	0.480457	0.0215162	5.49327	0.183697	0.453473	0.0306567	0.442871	0.0106603	1.71752	1.34574	0.0616325	1.23316	0.501804	0.0198703	0.427396	0.0180771	0.430959	0.0197914	0.448609	0.0143454
	1		H	782.9s : 483.792m/z	782.9	483.792	0.40999	0.600754										0.475394	0.0120861	0.447939	0.0183326	0.46588	0.0136907	0.446594	0.0189187	0.458952	0.447999	0.015757	0.484369	5.6107	0.251263	0.443716	0.014838	0.453473	0.0306567	0.442871	0.0106603	1.73769	1.36231	0.0768544	1.38782	0.501804	0.0198703	0.427396	0.0180771	0.430959	0.0197914	0.448609	0.0143454
	1		H	506.0s : 648.183m/z	506	648.183	0.40365	0.60035										0.475394	0.0120861	0.447939	0.0183326	0.46588	0.0136907	0.446594	0.0189187	0.458952	0.447999	0.015757	0.484369	0.480457	0.0215162	5.47858	0.183206	0.453473	0.0306567	0.442871	0.0106603	1.71385	1.34481	0.0615097	1.23209	0.501804	0.0198703	0.427396	0.0180771	0.430959	0.0197914	0.448609	0.0143454
		1	R	415.0s : 194.114m/z	415	194.114	0.40384	0.600278										0.475394	0.0120861	0.447939	0.0183326	0.46588	0.0136907	0.446594	0.0189187	0.458952	0.447999	0.015757	0.484369	0.480457	0.0215162	0.443716	0.014838	0.453473	0.0306567	0.442871	0.0106603	0.455129	0.44846	0.0194178	0.592813	0.501804	0.0198703	6.26186	0.264851	0.430959	0.0197914	0.448609	0.0143454
1	1	1	AHR	575.3s : 175.031m/z	575.3	175.031	0.78702	0.600103										5.93374	0.150855	0.447939	0.0183326	0.46588	0.0136907	6.88409	0.291624	3.43291	0.980359	0.118626	1.06041	0.480457	0.0215162	0.443716	0.014838	0.453473	0.0306567	5.96327	0.143541	1.83523	1.37352	0.052638	1.09795	16.3791	0.648575	0.427396	0.0180771	0.430959	0.0197914	0.448609	0.0143454
1			A	17.4s : 896.155m/z	17.4	896.155	0.4029	0.599722										0.475394	0.0120861	10.0647	0.411913	0.46588	0.0136907	0.446594	0.0189187	2.86314	1.51949	0.114152	1.57115	0.480457	0.0215162	0.443716	0.014838	0.453473	0.0306567	0.442871	0.0106603	0.455129	0.44846	0.0194178	0.592813	0.501804	0.0198703	0.427396	0.0180771	0.430959	0.0197914	0.448609	0.0143454
		1	R	690.0s : 834.411m/z	690	834.411	0.41472	0.599671										0.475394	0.0120861	0.447939	0.0183326	0.46588	0.0136907	0.446594	0.0189187	0.458952	0.447999	0.015757	0.484369	0.480457	0.0215162	0.443716	0.014838	0.453473	0.0306567	0.442871	0.0106603	0.455129	0.44846	0.0194178	0.592813	6.53992	0.258966	0.427396	0.0180771	0.430959	0.0197914	0.448609	0.0143454
1		1	AR	557.4s : 729.411m/z	557.4	729.411	0.39209	0.596938										3.63881	0.0925105	0.447939	0.0183326	0.46588	0.0136907	3.99702	0.169322	2.13741	0.906466	0.073464	0.974038	0.480457	0.0215162	0.443716	0.014838	0.453473	0.0306567	0.442871	0.0106603	0.455129	0.44846	0.0194178	0.592813	0.501804	0.0198703	4.74079	0.200515	0.430959	0.0197914	0.448609	0.0143454
	1		H	741.7s : 634.809m/z	741.7	634.809	0.40363	0.596927										0.475394	0.0120861	0.447939	0.0183326	0.46588	0.0136907	0.446594	0.0189187	0.458952	0.447999	0.015757	0.484369	0.480457	0.0215162	5.42114	0.181285	0.453473	0.0306567	0.442871	0.0106603	1.69949	1.34111	0.0610295	1.22787	0.501804	0.0198703	0.427396	0.0180771	0.430959	0.0197914	0.448609	0.0143454
1			A	641.0s : 238.087m/z	641	238.087	0.13587	0.596355										0.475394	0.0120861	4.95341	0.202726	0.46588	0.0136907	2.72822	0.115573	2.15573	0.971706	0.0860191	1.02525	0.480457	0.0215162	0.443716	0.014838	0.453473	0.0306567	0.442871	0.0106603	0.455129	0.44846	0.0194178	0.592813	0.501804	0.0198703	0.427396	0.0180771	0.430959	0.0197914	0.448609	0.0143454
	1		H	829.2s : 385.298m/z	829.2	385.298	0.41007	0.595263										0.475394	0.0120861	0.447939	0.0183326	0.46588	0.0136907	0.446594	0.0189187	0.458952	0.447999	0.015757	0.484369	5.51776	0.247101	0.443716	0.014838	0.453473	0.0306567	0.442871	0.0106603	1.71446	1.35661	0.075814	1.38245	0.501804	0.0198703	0.427396	0.0180771	0.430959	0.0197914	0.448609	0.0143454
		1	R	786.4s : 301.652m/z	786.4	301.652	0.41486	0.595161										0.475394	0.0120861	0.447939	0.0183326	0.46588	0.0136907	0.446594	0.0189187	0.458952	0.447999	0.015757	0.484369	0.480457	0.0215162	0.443716	0.014838	0.453473	0.0306567	0.442871	0.0106603	0.455129	0.44846	0.0194178	0.592813	6.45065	0.255431	0.427396	0.0180771	0.430959	0.0197914	0.448609	0.0143454
	1		H	619.3s : 443.143m/z	619.3	443.143	0.40341	0.594769										0.475394	0.0120861	0.447939	0.0183326	0.46588	0.0136907	0.446594	0.0189187	0.458952	0.447999	0.015757	0.484369	0.480457	0.0215162	0.443716	0.014838	0.453473	0.0306567	5.24878	0.126343	1.65661	1.32943	0.0483384	1.03996	0.501804	0.0198703	0.427396	0.0180771	0.430959	0.0197914	0.448609	0.0143454
	1		H	723.1s : 993.470m/z	723.1	993.47	0.40341	0.594315										0.475394	0.0120861	0.447939	0.0183326	0.46588	0.0136907	0.446594	0.0189187	0.458952	0.447999	0.015757	0.484369	0.480457	0.0215162	0.443716	0.014838	0.453473	0.0306567	5.24142	0.126165	1.65477	1.32892	0.0482941	1.03931	0.501804	0.0198703	0.427396	0.0180771	0.430959	0.0197914	0.448609	0.0143454
		1	R	416.8s : 132.099m/z	416.8	132.099	0.40381	0.594161										0.475394	0.0120861	0.447939	0.0183326	0.46588	0.0136907	0.446594	0.0189187	0.458952	0.447999	0.015757	0.484369	0.480457	0.0215162	0.443716	0.014838	0.453473	0.0306567	0.442871	0.0106603	0.455129	0.44846	0.0194178	0.592813	0.501804	0.0198703	6.14356	0.259847	0.430959	0.0197914	0.448609	0.0143454
		1	R	539.9s : 817.276m/z	539.9	817.276	0.40705	0.593513										0.475394	0.0120861	0.447939	0.0183326	0.46588	0.0136907	0.446594	0.0189187	0.458952	0.447999	0.015757	0.484369	0.480457	0.0215162	0.443716	0.014838	0.453473	0.0306567	0.442871	0.0106603	0.455129	0.44846	0.0194178	0.592813	0.501804	0.0198703	0.427396	0.0180771	0.430959	0.0197914	6.37209	0.203764
1	1	1	AHR	705.9s : 839.250m/z	705.9	839.25	0.58588	0.592536										6.05118	0.153841	0.447939	0.0183326	0.46588	0.0136907	4.67709	0.198131	2.91052	0.968783	0.0959989	0.95976	0.480457	0.0215162	6.47334	0.216471	0.453473	0.0306567	5.42817	0.130661	3.20886	0.971288	0.0998261	0.916002	7.63141	0.302186	4.92658	0.208374	0.430959	0.0197914	7.40027	0.236642
1			A	116.4s : 284.063m/z	116.4	284.063	0.15713	0.590675										0.475394	0.0120861	2.48058	0.101522	0.46588	0.0136907	5.27497	0.223459	2.17421	1.01016	0.0876894	1.08139	0.480457	0.0215162	0.443716	0.014838	0.453473	0.0306567	0.442871	0.0106603	0.455129	0.44846	0.0194178	0.592813	0.501804	0.0198703	0.427396	0.0180771	0.430959	0.0197914	0.448609	0.0143454
	1		H	583.9s : 235.111m/z	583.9	235.111	0.40338	0.589455										0.475394	0.0120861	0.447939	0.0183326	0.46588	0.0136907	0.446594	0.0189187	0.458952	0.447999	0.015757	0.484369	0.480457	0.0215162	0.443716	0.014838	0.453473	0.0306567	5.16297	0.124277	1.63515	1.3235	0.047822	1.03237	0.501804	0.0198703	0.427396	0.0180771	0.430959	0.0197914	0.448609	0.0143454
		1	R	755.0s : 302.652m/z	755	302.652	0.40707	0.588898										0.475394	0.0120861	0.447939	0.0183326	0.46588	0.0136907	0.446594	0.0189187	0.458952	0.447999	0.015757	0.484369	0.480457	0.0215162	0.443716	0.014838	0.453473	0.0306567	0.442871	0.0106603	0.455129	0.44846	0.0194178	0.592813	0.501804	0.0198703	0.427396	0.0180771	0.430959	0.0197914	6.2807	0.200841
		1	R	164.4s : 353.065m/z	164.4	353.065	0.41516	0.586										0.475394	0.0120861	0.447939	0.0183326	0.46588	0.0136907	0.446594	0.0189187	0.458952	0.447999	0.015757	0.484369	0.480457	0.0215162	0.443716	0.014838	0.453473	0.0306567	0.442871	0.0106603	0.455129	0.44846	0.0194178	0.592813	6.27136	0.248331	0.427396	0.0180771	0.430959	0.0197914	0.448609	0.0143454
	1	1	HR	18.9s : 159.966m/z	18.9	159.966	0.61918	0.585402										0.475394	0.0120861	0.447939	0.0183326	0.46588	0.0136907	0.446594	0.0189187	0.458952	0.447999	0.015757	0.484369	0.480457	0.0215162	12.0363	0.4025	0.453473	0.0306567	0.442871	0.0106603	3.35329	1.56046	0.116333	1.49021	0.501804	0.0198703	0.427396	0.0180771	13.9455	0.640434	0.448609	0.0143454
1			A	17.2s : 774.518m/z	17.2	774.518	0.40277	0.584889										0.475394	0.0120861	9.59258	0.392591	0.46588	0.0136907	0.446594	0.0189187	2.74511	1.508	0.109322	1.56159	0.480457	0.0215162	0.443716	0.014838	0.453473	0.0306567	0.442871	0.0106603	0.455129	0.44846	0.0194178	0.592813	0.501804	0.0198703	0.427396	0.0180771	0.430959	0.0197914	0.448609	0.0143454
		1	R	720.5s : 971.484m/z	720.5	971.484	0.41522	0.584267										0.475394	0.0120861	0.447939	0.0183326	0.46588	0.0136907	0.446594	0.0189187	0.458952	0.447999	0.015757	0.484369	0.480457	0.0215162	0.443716	0.014838	0.453473	0.0306567	0.442871	0.0106603	0.455129	0.44846	0.0194178	0.592813	6.23776	0.247001	0.427396	0.0180771	0.430959	0.0197914	0.448609	0.0143454
	1	1	HR	781.7s : 745.840m/z	781.7	745.84	0.58705	0.584067										0.475394	0.0120861	0.447939	0.0183326	0.46588	0.0136907	0.446594	0.0189187	0.458952	0.447999	0.015757	0.484369	0.480457	0.0215162	0.443716	0.014838	7.54791	0.510269	0.442871	0.0106603	2.22874	1.44869	0.139321	1.60119	13.0938	0.518484	0.427396	0.0180771	0.430959	0.0197914	0.448609	0.0143454
1			A	17.1s : 698.360m/z	17.1	698.36	0.4045	0.582718										0.475394	0.0120861	0.447939	0.0183326	9.53211	0.280117	0.446594	0.0189187	2.72551	1.50962	0.0823637	1.45692	0.480457	0.0215162	0.443716	0.014838	0.453473	0.0306567	0.442871	0.0106603	0.455129	0.44846	0.0194178	0.592813	0.501804	0.0198703	0.427396	0.0180771	0.430959	0.0197914	0.448609	0.0143454
	1	1	HR	452.8s : 385.238m/z	452.8	385.238	0.4186	0.582655										0.475394	0.0120861	0.447939	0.0183326	0.46588	0.0136907	0.446594	0.0189187	0.458952	0.447999	0.015757	0.484369	0.480457	0.0215162	0.443716	0.014838	4.82991	0.326522	4.90024	0.117953	2.66358	0.939809	0.120207	1.13892	0.501804	0.0198703	0.427396	0.0180771	6.63035	0.304494	0.448609	0.0143454
	1		H	17.3s : 652.841m/z	17.3	652.841	0.40537	0.582597										0.475394	0.0120861	0.447939	0.0183326	0.46588	0.0136907	0.446594	0.0189187	0.458952	0.447999	0.015757	0.484369	0.480457	0.0215162	0.443716	0.014838	5.30317	0.358516	0.442871	0.0106603	1.66755	1.33586	0.101383	1.53156	0.501804	0.0198703	0.427396	0.0180771	0.430959	0.0197914	0.448609	0.0143454
		1	R	74.7s : 128.019m/z	74.7	128.019	0.41529	0.581943										0.475394	0.0120861	0.447939	0.0183326	0.46588	0.0136907	0.446594	0.0189187	0.458952	0.447999	0.015757	0.484369	0.480457	0.0215162	0.443716	0.014838	0.453473	0.0306567	0.442871	0.0106603	0.455129	0.44846	0.0194178	0.592813	6.19286	0.245223	0.427396	0.0180771	0.430959	0.0197914	0.448609	0.0143454
		1	R	476.5s : 239.142m/z	476.5	239.142	0.4153	0.58166										0.475394	0.0120861	0.447939	0.0183326	0.46588	0.0136907	0.446594	0.0189187	0.458952	0.447999	0.015757	0.484369	0.480457	0.0215162	0.443716	0.014838	0.453473	0.0306567	0.442871	0.0106603	0.455129	0.44846	0.0194178	0.592813	6.1874	0.245007	0.427396	0.0180771	0.430959	0.0197914	0.448609	0.0143454
1	1	1	AHR	613.5s : 413.173m/z	613.5	413.173	0.70962	0.581068										0.475394	0.0120861	6.34757	0.259784	0.46588	0.0136907	0.446594	0.0189187	1.93386	1.39154	0.0761199	1.46345	7.95084	0.356061	11.1077	0.371445	0.453473	0.0306567	0.442871	0.0106603	4.98872	1.03848	0.192206	0.999372	0.501804	0.0198703	0.427396	0.0180771	0.430959	0.0197914	13.2894	0.424962
1			A	16.4s : 506.352m/z	16.4	506.352	0.40259	0.58029										0.475394	0.0120861	0.447939	0.0183326	0.46588	0.0136907	9.43677	0.399761	2.70649	1.50375	0.110968	1.56783	0.480457	0.0215162	0.443716	0.014838	0.453473	0.0306567	0.442871	0.0106603	0.455129	0.44846	0.0194178	0.592813	0.501804	0.0198703	0.427396	0.0180771	0.430959	0.0197914	0.448609	0.0143454
	1		H	626.3s : 755.360m/z	626.3	755.36	0.40332	0.579445										0.475394	0.0120861	0.447939	0.0183326	0.46588	0.0136907	0.446594	0.0189187	0.458952	0.447999	0.015757	0.484369	0.480457	0.0215162	0.443716	0.014838	0.453473	0.0306567	5.00341	0.120437	1.59527	1.31206	0.0468619	1.01785	0.501804	0.0198703	0.427396	0.0180771	0.430959	0.0197914	0.448609	0.0143454
		1	R	737.3s : 654.306m/z	737.3	654.306	0.40373	0.579123										0.475394	0.0120861	0.447939	0.0183326	0.46588	0.0136907	0.446594	0.0189187	0.458952	0.447999	0.015757	0.484369	0.480457	0.0215162	0.443716	0.014838	0.453473	0.0306567	0.442871	0.0106603	0.455129	0.44846	0.0194178	0.592813	0.501804	0.0198703	5.85788	0.247764	0.430959	0.0197914	0.448609	0.0143454
		1	R	116.8s : 495.136m/z	116.8	495.136	0.40714	0.578988										0.475394	0.0120861	0.447939	0.0183326	0.46588	0.0136907	0.446594	0.0189187	0.458952	0.447999	0.015757	0.484369	0.480457	0.0215162	0.443716	0.014838	0.453473	0.0306567	0.442871	0.0106603	0.455129	0.44846	0.0194178	0.592813	0.501804	0.0198703	0.427396	0.0180771	0.430959	0.0197914	6.08686	0.194643
	1		H	471.9s : 295.070m/z	471.9	295.07	0.40353	0.57879										0.475394	0.0120861	0.447939	0.0183326	0.46588	0.0136907	0.446594	0.0189187	0.458952	0.447999	0.015757	0.484369	0.480457	0.0215162	5.12224	0.17129	0.453473	0.0306567	0.442871	0.0106603	1.62476	1.32085	0.0585307	1.20489	0.501804	0.0198703	0.427396	0.0180771	0.430959	0.0197914	0.448609	0.0143454
		1	R	875.0s : 391.217m/z	875	391.217	0.41541	0.578596										0.475394	0.0120861	0.447939	0.0183326	0.46588	0.0136907	0.446594	0.0189187	0.458952	0.447999	0.015757	0.484369	0.480457	0.0215162	0.443716	0.014838	0.453473	0.0306567	0.442871	0.0106603	0.455129	0.44846	0.0194178	0.592813	6.12849	0.242674	0.427396	0.0180771	0.430959	0.0197914	0.448609	0.0143454
1			A	700.7s : 443.129m/z	700.7	443.129	0.40543	0.577967										9.38723	0.238654	0.447939	0.0183326	0.46588	0.0136907	0.446594	0.0189187	2.68691	1.50759	0.0723991	1.39948	0.480457	0.0215162	0.443716	0.014838	0.453473	0.0306567	0.442871	0.0106603	0.455129	0.44846	0.0194178	0.592813	0.501804	0.0198703	0.427396	0.0180771	0.430959	0.0197914	0.448609	0.0143454
	1		H	1020.6s : 262.657m/z	1020.6	262.657	0.4033	0.576666										0.475394	0.0120861	0.447939	0.0183326	0.46588	0.0136907	0.446594	0.0189187	0.458952	0.447999	0.015757	0.484369	0.480457	0.0215162	0.443716	0.014838	0.453473	0.0306567	4.9596	0.119382	1.58431	1.30882	0.0465982	1.01378	0.501804	0.0198703	0.427396	0.0180771	0.430959	0.0197914	0.448609	0.0143454
	1		H	547.2s : 381.095m/z	547.2	381.095	0.4033	0.576465										0.475394	0.0120861	0.447939	0.0183326	0.46588	0.0136907	0.446594	0.0189187	0.458952	0.447999	0.015757	0.484369	0.480457	0.0215162	0.443716	0.014838	0.453473	0.0306567	4.95645	0.119306	1.58352	1.30858	0.0465792	1.01348	0.501804	0.0198703	0.427396	0.0180771	0.430959	0.0197914	0.448609	0.0143454
	1		H	829.5s : 404.132m/z	829.5	404.132	0.40329	0.575922										0.475394	0.0120861	0.447939	0.0183326	0.46588	0.0136907	0.446594	0.0189187	0.458952	0.447999	0.015757	0.484369	0.480457	0.0215162	0.443716	0.014838	0.453473	0.0306567	4.9479	0.1191	1.58139	1.30795	0.0465278	1.01268	0.501804	0.0198703	0.427396	0.0180771	0.430959	0.0197914	0.448609	0.0143454
		1	R	710.7s : 671.232m/z	710.7	671.232	0.40432	0.575754										0.475394	0.0120861	0.447939	0.0183326	0.46588	0.0136907	0.446594	0.0189187	0.458952	0.447999	0.015757	0.484369	0.480457	0.0215162	0.443716	0.014838	0.453473	0.0306567	0.442871	0.0106603	0.455129	0.44846	0.0194178	0.592813	0.501804	0.0198703	0.427396	0.0180771	5.86902	0.26953	0.448609	0.0143454
		1	R	830.1s : 925.485m/z	830.1	925.485	0.40716	0.575408										0.475394	0.0120861	0.447939	0.0183326	0.46588	0.0136907	0.446594	0.0189187	0.458952	0.447999	0.015757	0.484369	0.480457	0.0215162	0.443716	0.014838	0.453473	0.0306567	0.442871	0.0106603	0.455129	0.44846	0.0194178	0.592813	0.501804	0.0198703	0.427396	0.0180771	0.430959	0.0197914	6.01764	0.192429
	1		H	606.0s : 346.328m/z	606	346.328	0.40537	0.575268										0.475394	0.0120861	0.447939	0.0183326	0.46588	0.0136907	0.446594	0.0189187	0.458952	0.447999	0.015757	0.484369	0.480457	0.0215162	0.443716	0.014838	5.18176	0.350309	0.442871	0.0106603	1.6372	1.3276	0.0993308	1.52629	0.501804	0.0198703	0.427396	0.0180771	0.430959	0.0197914	0.448609	0.0143454
		1	R	541.7s : 213.057m/z	541.7	213.057	0.40371	0.574729										0.475394	0.0120861	0.447939	0.0183326	0.46588	0.0136907	0.446594	0.0189187	0.458952	0.447999	0.015757	0.484369	0.480457	0.0215162	0.443716	0.014838	0.453473	0.0306567	0.442871	0.0106603	0.455129	0.44846	0.0194178	0.592813	0.501804	0.0198703	5.77577	0.244291	0.430959	0.0197914	0.448609	0.0143454
1			A	797.4s : 809.869m/z	797.4	809.869	0.40254	0.574708										0.475394	0.0120861	0.447939	0.0183326	0.46588	0.0136907	9.26371	0.39243	2.66323	1.49915	0.109135	1.56414	0.480457	0.0215162	0.443716	0.014838	0.453473	0.0306567	0.442871	0.0106603	0.455129	0.44846	0.0194178	0.592813	0.501804	0.0198703	0.427396	0.0180771	0.430959	0.0197914	0.448609	0.0143454
1	1		AH	687.4s : 713.288m/z	687.4	713.288	0.62057	0.573443										7.29836	0.185548	0.447939	0.0183326	0.46588	0.0136907	0.446594	0.0189187	2.16469	1.4404	0.0591226	1.31354	0.480457	0.0215162	7.73764	0.258749	0.453473	0.0306567	0.442871	0.0106603	2.27861	1.45371	0.0803956	1.35951	0.501804	0.0198703	0.427396	0.0180771	0.430959	0.0197914	0.448609	0.0143454
		1	R	580.1s : 763.234m/z	580.1	763.234	0.40718	0.572677										0.475394	0.0120861	0.447939	0.0183326	0.46588	0.0136907	0.446594	0.0189187	0.458952	0.447999	0.015757	0.484369	0.480457	0.0215162	0.443716	0.014838	0.453473	0.0306567	0.442871	0.0106603	0.455129	0.44846	0.0194178	0.592813	0.501804	0.0198703	0.427396	0.0180771	0.430959	0.0197914	5.96514	0.19075
1			A	667.2s : 226.177m/z	667.2	226.177	0.40447	0.57236										0.475394	0.0120861	0.447939	0.0183326	9.21172	0.270702	0.446594	0.0189187	2.64541	1.50124	0.0800098	1.44727	0.480457	0.0215162	0.443716	0.014838	0.453473	0.0306567	0.442871	0.0106603	0.455129	0.44846	0.0194178	0.592813	0.501804	0.0198703	0.427396	0.0180771	0.430959	0.0197914	0.448609	0.0143454
	1		H	685.0s : 285.118m/z	685	285.118	0.40348	0.571746										0.475394	0.0120861	0.447939	0.0183326	0.46588	0.0136907	0.446594	0.0189187	0.458952	0.447999	0.015757	0.484369	0.480457	0.0215162	5.00864	0.167491	0.453473	0.0306567	0.442871	0.0106603	1.59636	1.31267	0.057581	1.19566	0.501804	0.0198703	0.427396	0.0180771	0.430959	0.0197914	0.448609	0.0143454
	1		H	675.0s : 592.299m/z	675	592.299	0.41048	0.571525										0.475394	0.0120861	0.447939	0.0183326	0.46588	0.0136907	0.446594	0.0189187	0.458952	0.447999	0.015757	0.484369	5.12579	0.229547	0.443716	0.014838	0.453473	0.0306567	0.442871	0.0106603	1.61646	1.33082	0.0714256	1.35814	0.501804	0.0198703	0.427396	0.0180771	0.430959	0.0197914	0.448609	0.0143454
	1	1	HR	17.5s : 736.833m/z	17.5	736.833	0.60376	0.570849										0.475394	0.0120861	0.447939	0.0183326	0.46588	0.0136907	0.446594	0.0189187	0.458952	0.447999	0.015757	0.484369	0.480457	0.0215162	11.1255	0.372041	0.453473	0.0306567	0.442871	0.0106603	3.12558	1.54393	0.108719	1.46959	7.64586	0.302758	0.427396	0.0180771	0.430959	0.0197914	0.448609	0.0143454
	1		H	748.0s : 529.751m/z	748	529.751	0.40324	0.569153										0.475394	0.0120861	0.447939	0.0183326	0.46588	0.0136907	0.446594	0.0189187	0.458952	0.447999	0.015757	0.484369	0.480457	0.0215162	0.443716	0.014838	0.453473	0.0306567	4.8422	0.116556	1.55496	1.29992	0.0458917	1.00265	0.501804	0.0198703	0.427396	0.0180771	0.430959	0.0197914	0.448609	0.0143454
		1	R	435.1s : 217.100m/z	435.1	217.1	0.40367	0.568074										0.475394	0.0120861	0.447939	0.0183326	0.46588	0.0136907	0.446594	0.0189187	0.458952	0.447999	0.015757	0.484369	0.480457	0.0215162	0.443716	0.014838	0.453473	0.0306567	0.442871	0.0106603	0.455129	0.44846	0.0194178	0.592813	0.501804	0.0198703	5.65264	0.239083	0.430959	0.0197914	0.448609	0.0143454
1	1	1	AHR	592.0s : 457.108m/z	592	457.108	0.6082	0.567888										0.475394	0.0120861	4.93128	0.20182	0.46588	0.0136907	0.446594	0.0189187	1.57979	1.30395	0.061629	1.388	0.480457	0.0215162	0.443716	0.014838	6.58534	0.445196	6.9423	0.167107	3.61295	0.980712	0.162164	1.16455	2.98014	0.118007	0.427396	0.0180771	0.430959	0.0197914	5.48637	0.17544
1	1		AH	619.8s : 304.296m/z	619.8	304.296	0.29621	0.567702										0.475394	0.0120861	4.42783	0.181216	0.46588	0.0136907	4.51106	0.191098	2.47004	0.924863	0.0995227	0.979302	4.15249	0.18596	0.443716	0.014838	0.453473	0.0306567	0.442871	0.0106603	1.37314	1.25126	0.0605288	1.2832	0.501804	0.0198703	0.427396	0.0180771	0.430959	0.0197914	0.448609	0.0143454
	1		H	586.2s : 485.157m/z	586.2	485.157	0.40345	0.566763										0.475394	0.0120861	0.447939	0.0183326	0.46588	0.0136907	0.446594	0.0189187	0.458952	0.447999	0.015757	0.484369	0.480457	0.0215162	4.92913	0.164832	0.453473	0.0306567	0.442871	0.0106603	1.57648	1.30677	0.0569163	1.18903	0.501804	0.0198703	0.427396	0.0180771	0.430959	0.0197914	0.448609	0.0143454
	1		H	778.8s : 557.884m/z	778.8	557.884	0.41057	0.566692										0.475394	0.0120861	0.447939	0.0183326	0.46588	0.0136907	0.446594	0.0189187	0.458952	0.447999	0.015757	0.484369	5.04794	0.226061	0.443716	0.014838	0.453473	0.0306567	0.442871	0.0106603	1.597	1.32533	0.0705539	1.35296	0.501804	0.0198703	0.427396	0.0180771	0.430959	0.0197914	0.448609	0.0143454
	1		H	582.0s : 449.113m/z	582	449.113	0.40322	0.566072										0.475394	0.0120861	0.447939	0.0183326	0.46588	0.0136907	0.446594	0.0189187	0.458952	0.447999	0.015757	0.484369	0.480457	0.0215162	0.443716	0.014838	0.453473	0.0306567	4.79452	0.115408	1.54304	1.29621	0.0456048	0.998043	0.501804	0.0198703	0.427396	0.0180771	0.430959	0.0197914	0.448609	0.0143454
		1	R	640.3s : 475.176m/z	640.3	475.176	0.41588	0.565295										0.475394	0.0120861	0.447939	0.0183326	0.46588	0.0136907	0.446594	0.0189187	0.458952	0.447999	0.015757	0.484369	0.480457	0.0215162	0.443716	0.014838	0.453473	0.0306567	0.442871	0.0106603	0.455129	0.44846	0.0194178	0.592813	5.8764	0.232692	0.427396	0.0180771	0.430959	0.0197914	0.448609	0.0143454
1	1		AH	576.1s : 166.547m/z	576.1	166.547	0.61492	0.564329										0.475394	0.0120861	0.447939	0.0183326	0.46588	0.0136907	6.17766	0.261699	1.89172	1.38241	0.076452	1.469	0.480457	0.0215162	0.443716	0.014838	7.42785	0.502153	0.442871	0.0106603	2.19872	1.4441	0.137292	1.59844	0.501804	0.0198703	0.427396	0.0180771	0.430959	0.0197914	0.448609	0.0143454
1			A	677.7s : 969.372m/z	677.7	969.372	0.40445	0.56424										0.475394	0.0120861	0.447939	0.0183326	8.96457	0.263439	0.446594	0.0189187	2.58362	1.49441	0.0781941	1.43943	0.480457	0.0215162	0.443716	0.014838	0.453473	0.0306567	0.442871	0.0106603	0.455129	0.44846	0.0194178	0.592813	0.501804	0.0198703	0.427396	0.0180771	0.430959	0.0197914	0.448609	0.0143454
1			A	17.0s : 613.346m/z	17	613.346	0.40444	0.563689										0.475394	0.0120861	0.447939	0.0183326	8.94792	0.26295	0.446594	0.0189187	2.57946	1.49394	0.0780718	1.43889	0.480457	0.0215162	0.443716	0.014838	0.453473	0.0306567	0.442871	0.0106603	0.455129	0.44846	0.0194178	0.592813	0.501804	0.0198703	0.427396	0.0180771	0.430959	0.0197914	0.448609	0.0143454
1			A	16.7s : 697.357m/z	16.7	697.357	0.40444	0.563485										0.475394	0.0120861	0.447939	0.0183326	8.94176	0.262769	0.446594	0.0189187	2.57792	1.49377	0.0780265	1.43869	0.480457	0.0215162	0.443716	0.014838	0.453473	0.0306567	0.442871	0.0106603	0.455129	0.44846	0.0194178	0.592813	0.501804	0.0198703	0.427396	0.0180771	0.430959	0.0197914	0.448609	0.0143454
1			A	16.9s : 761.356m/z	16.9	761.356	0.40257	0.563266										0.475394	0.0120861	8.92552	0.365291	0.46588	0.0136907	0.446594	0.0189187	2.57835	1.48998	0.102497	1.54656	0.480457	0.0215162	0.443716	0.014838	0.453473	0.0306567	0.442871	0.0106603	0.455129	0.44846	0.0194178	0.592813	0.501804	0.0198703	0.427396	0.0180771	0.430959	0.0197914	0.448609	0.0143454
	1		H	766.3s : 620.738m/z	766.3	620.738	0.4032	0.562848										0.475394	0.0120861	0.447939	0.0183326	0.46588	0.0136907	0.446594	0.0189187	0.458952	0.447999	0.015757	0.484369	0.480457	0.0215162	0.443716	0.014838	0.453473	0.0306567	4.74488	0.114213	1.53063	1.29229	0.0453061	0.993195	0.501804	0.0198703	0.427396	0.0180771	0.430959	0.0197914	0.448609	0.0143454
1	1	1	AHR	628.9s : 557.208m/z	628.9	557.208	0.65021	0.562198										10.1607	0.258319	0.447939	0.0183326	0.46588	0.0136907	0.446594	0.0189187	2.88028	1.52635	0.0773152	1.42395	7.61874	0.341189	0.443716	0.014838	0.453473	0.0306567	13.5205	0.325451	5.50912	1.0896	0.178034	0.981198	10.8961	0.431462	7.96417	0.336851	5.65991	0.259927	0.448609	0.0143454
		1	R	782.4s : 406.304m/z	782.4	406.304	0.40725	0.562102										0.475394	0.0120861	0.447939	0.0183326	0.46588	0.0136907	0.446594	0.0189187	0.458952	0.447999	0.015757	0.484369	0.480457	0.0215162	0.443716	0.014838	0.453473	0.0306567	0.442871	0.0106603	0.455129	0.44846	0.0194178	0.592813	0.501804	0.0198703	0.427396	0.0180771	0.430959	0.0197914	5.76415	0.184323
	1		H	783.7s : 931.889m/z	783.7	931.889	0.40342	0.561594										0.475394	0.0120861	0.447939	0.0183326	0.46588	0.0136907	0.446594	0.0189187	0.458952	0.447999	0.015757	0.484369	0.480457	0.0215162	4.84737	0.162098	0.453473	0.0306567	0.442871	0.0106603	1.55604	1.30055	0.0562328	1.18206	0.501804	0.0198703	0.427396	0.0180771	0.430959	0.0197914	0.448609	0.0143454
	1		H	507.9s : 525.282m/z	507.9	525.282	0.40342	0.561334										0.475394	0.0120861	0.447939	0.0183326	0.46588	0.0136907	0.446594	0.0189187	0.458952	0.447999	0.015757	0.484369	0.480457	0.0215162	4.84329	0.161961	0.453473	0.0306567	0.442871	0.0106603	1.55502	1.30023	0.0561986	1.18171	0.501804	0.0198703	0.427396	0.0180771	0.430959	0.0197914	0.448609	0.0143454
1			A	17.5s : 903.161m/z	17.5	903.161	0.4024	0.560694										0.475394	0.0120861	0.447939	0.0183326	0.46588	0.0136907	8.83663	0.374338	2.55646	1.48715	0.104612	1.55449	0.480457	0.0215162	0.443716	0.014838	0.453473	0.0306567	0.442871	0.0106603	0.455129	0.44846	0.0194178	0.592813	0.501804	0.0198703	0.427396	0.0180771	0.430959	0.0197914	0.448609	0.0143454
1			A	724.2s : 589.769m/z	724.2	589.769	0.40443	0.559835										0.475394	0.0120861	0.447939	0.0183326	8.83198	0.259543	0.446594	0.0189187	2.55048	1.49062	0.07722	1.43507	0.480457	0.0215162	0.443716	0.014838	0.453473	0.0306567	0.442871	0.0106603	0.455129	0.44846	0.0194178	0.592813	0.501804	0.0198703	0.427396	0.0180771	0.430959	0.0197914	0.448609	0.0143454
	1		H	591.4s : 595.121m/z	591.4	595.121	0.40538	0.559484										0.475394	0.0120861	0.447939	0.0183326	0.46588	0.0136907	0.446594	0.0189187	0.458952	0.447999	0.015757	0.484369	0.480457	0.0215162	0.443716	0.014838	4.92552	0.332985	0.442871	0.0106603	1.57314	1.30913	0.095	1.51444	0.501804	0.0198703	0.427396	0.0180771	0.430959	0.0197914	0.448609	0.0143454
1			A	1041.2s : 811.420m/z	1041.2	811.42	0.40253	0.559301										0.475394	0.0120861	8.80594	0.360397	0.46588	0.0136907	0.446594	0.0189187	2.54845	1.4865	0.101273	1.54366	0.480457	0.0215162	0.443716	0.014838	0.453473	0.0306567	0.442871	0.0106603	0.455129	0.44846	0.0194178	0.592813	0.501804	0.0198703	0.427396	0.0180771	0.430959	0.0197914	0.448609	0.0143454
	1		H	632.3s : 643.259m/z	632.3	643.259	0.41071	0.559259										0.475394	0.0120861	0.447939	0.0183326	0.46588	0.0136907	0.446594	0.0189187	0.458952	0.447999	0.015757	0.484369	4.92949	0.220757	0.443716	0.014838	0.453473	0.0306567	0.442871	0.0106603	1.56739	1.31671	0.0692279	1.34485	0.501804	0.0198703	0.427396	0.0180771	0.430959	0.0197914	0.448609	0.0143454
1	1		AH	660.8s : 859.362m/z	660.8	859.362	0.56601	0.559165										3.30315	0.083977	0.447939	0.0183326	0.46588	0.0136907	0.446594	0.0189187	1.16589	1.149	0.0337297	0.971258	0.480457	0.0215162	0.443716	0.014838	0.453473	0.0306567	6.17931	0.148741	1.88924	1.38524	0.0539381	1.11382	0.501804	0.0198703	0.427396	0.0180771	0.430959	0.0197914	0.448609	0.0143454
	1		H	732.3s : 901.402m/z	732.3	901.402	0.40316	0.557886										0.475394	0.0120861	0.447939	0.0183326	0.46588	0.0136907	0.446594	0.0189187	0.458952	0.447999	0.015757	0.484369	0.480457	0.0215162	0.443716	0.014838	0.453473	0.0306567	4.66905	0.112388	1.51167	1.28618	0.0448497	0.985681	0.501804	0.0198703	0.427396	0.0180771	0.430959	0.0197914	0.448609	0.0143454
		1	R	574.5s : 254.032m/z	574.5	254.032	0.40361	0.55767										0.475394	0.0120861	0.447939	0.0183326	0.46588	0.0136907	0.446594	0.0189187	0.458952	0.447999	0.015757	0.484369	0.480457	0.0215162	0.443716	0.014838	0.453473	0.0306567	0.442871	0.0106603	0.455129	0.44846	0.0194178	0.592813	0.501804	0.0198703	5.46299	0.231062	0.430959	0.0197914	0.448609	0.0143454
		1	R	1041.8s : 238.618m/z	1041.8	238.618	0.40425	0.557091										0.475394	0.0120861	0.447939	0.0183326	0.46588	0.0136907	0.446594	0.0189187	0.458952	0.447999	0.015757	0.484369	0.480457	0.0215162	0.443716	0.014838	0.453473	0.0306567	0.442871	0.0106603	0.455129	0.44846	0.0194178	0.592813	0.501804	0.0198703	0.427396	0.0180771	5.52244	0.253614	0.448609	0.0143454
	1		H	797.6s : 789.859m/z	797.6	789.859	0.40315	0.556428										0.475394	0.0120861	0.447939	0.0183326	0.46588	0.0136907	0.446594	0.0189187	0.458952	0.447999	0.015757	0.484369	0.480457	0.0215162	0.443716	0.014838	0.453473	0.0306567	4.6469	0.111855	1.50614	1.28436	0.0447164	0.983461	0.501804	0.0198703	0.427396	0.0180771	0.430959	0.0197914	0.448609	0.0143454
		1	R	1020.6s : 562.266m/z	1020.6	562.266	0.41622	0.556201										0.475394	0.0120861	0.447939	0.0183326	0.46588	0.0136907	0.446594	0.0189187	0.458952	0.447999	0.015757	0.484369	0.480457	0.0215162	0.443716	0.014838	0.453473	0.0306567	0.442871	0.0106603	0.455129	0.44846	0.0194178	0.592813	5.70741	0.226	0.427396	0.0180771	0.430959	0.0197914	0.448609	0.0143454
1			A	494.7s : 217.106m/z	494.7	217.106	0.4025	0.5558										0.475394	0.0120861	8.70103	0.356104	0.46588	0.0136907	0.446594	0.0189187	2.52223	1.48339	0.1002	1.54105	0.480457	0.0215162	0.443716	0.014838	0.453473	0.0306567	0.442871	0.0106603	0.455129	0.44846	0.0194178	0.592813	0.501804	0.0198703	0.427396	0.0180771	0.430959	0.0197914	0.448609	0.0143454
	1		H	828.6s : 821.410m/z	828.6	821.41	0.41081	0.554027										0.475394	0.0120861	0.447939	0.0183326	0.46588	0.0136907	0.446594	0.0189187	0.458952	0.447999	0.015757	0.484369	4.84706	0.217065	0.443716	0.014838	0.453473	0.0306567	0.442871	0.0106603	1.54678	1.31053	0.068305	1.33902	0.501804	0.0198703	0.427396	0.0180771	0.430959	0.0197914	0.448609	0.0143454
1	1	1	AHR	544.4s : 264.228m/z	544.4	264.228	0.46998	0.553997										25.2024	0.640728	26.5648	1.08721	27.4096	0.805477	19.1274	0.810279	24.5761	0.466274	0.835923	0.48661	25.2077	1.12887	24.8752	0.831834	21.045	1.42273	21.5297	0.518239	23.1644	0.454584	0.975417	0.564889	22.4165	0.887641	22.0879	0.934226	19.9263	0.9151	24.1442	0.772072
1		1	AR	114.6s : 383.111m/z	114.6	383.111	0.53452	0.553642										9.23405	0.23476	0.447939	0.0183326	0.46588	0.0136907	0.446594	0.0189187	2.64862	1.50356	0.0714255	1.39425	0.480457	0.0215162	0.443716	0.014838	0.453473	0.0306567	0.442871	0.0106603	0.455129	0.44846	0.0194178	0.592813	0.501804	0.0198703	0.427396	0.0180771	3.72036	0.170855	0.448609	0.0143454
1			A	17.1s : 800.522m/z	17.1	800.522	0.40441	0.552996										0.475394	0.0120861	0.447939	0.0183326	8.62815	0.253553	0.446594	0.0189187	2.49952	1.48459	0.0757226	1.42816	0.480457	0.0215162	0.443716	0.014838	0.453473	0.0306567	0.442871	0.0106603	0.455129	0.44846	0.0194178	0.592813	0.501804	0.0198703	0.427396	0.0180771	0.430959	0.0197914	0.448609	0.0143454
	1		H	564.8s : 417.218m/z	564.8	417.218	0.40539	0.552832										0.475394	0.0120861	0.447939	0.0183326	0.46588	0.0136907	0.446594	0.0189187	0.458952	0.447999	0.015757	0.484369	0.480457	0.0215162	0.443716	0.014838	4.81967	0.325829	0.442871	0.0106603	1.54668	1.30107	0.093211	1.50922	0.501804	0.0198703	0.427396	0.0180771	0.430959	0.0197914	0.448609	0.0143454
		1	R	728.2s : 823.247m/z	728.2	823.247	0.40732	0.55272										0.475394	0.0120861	0.447939	0.0183326	0.46588	0.0136907	0.446594	0.0189187	0.458952	0.447999	0.015757	0.484369	0.480457	0.0215162	0.443716	0.014838	0.453473	0.0306567	0.442871	0.0106603	0.455129	0.44846	0.0194178	0.592813	0.501804	0.0198703	0.427396	0.0180771	0.430959	0.0197914	5.58899	0.178722
		1	R	514.1s : 289.155m/z	514.1	289.155	0.41636	0.552718										0.475394	0.0120861	0.447939	0.0183326	0.46588	0.0136907	0.446594	0.0189187	0.458952	0.447999	0.015757	0.484369	0.480457	0.0215162	0.443716	0.014838	0.453473	0.0306567	0.442871	0.0106603	0.455129	0.44846	0.0194178	0.592813	5.64341	0.223466	0.427396	0.0180771	0.430959	0.0197914	0.448609	0.0143454
1			A	425.8s : 114.127m/z	425.8	114.127	0.40231	0.552567										0.475394	0.0120861	0.447939	0.0183326	0.46588	0.0136907	8.59379	0.364051	2.49575	1.47988	0.10204	1.54863	0.480457	0.0215162	0.443716	0.014838	0.453473	0.0306567	0.442871	0.0106603	0.455129	0.44846	0.0194178	0.592813	0.501804	0.0198703	0.427396	0.0180771	0.430959	0.0197914	0.448609	0.0143454
1			A	830.0s : 264.017m/z	830	264.017	0.40441	0.552518										0.475394	0.0120861	0.447939	0.0183326	8.614	0.253137	0.446594	0.0189187	2.49598	1.48416	0.0756186	1.42767	0.480457	0.0215162	0.443716	0.014838	0.453473	0.0306567	0.442871	0.0106603	0.455129	0.44846	0.0194178	0.592813	0.501804	0.0198703	0.427396	0.0180771	0.430959	0.0197914	0.448609	0.0143454
1			A	16.6s : 583.359m/z	16.6	583.359	0.40441	0.552476										0.475394	0.0120861	0.447939	0.0183326	8.61275	0.2531	0.446594	0.0189187	2.49567	1.48412	0.0756094	1.42763	0.480457	0.0215162	0.443716	0.014838	0.453473	0.0306567	0.442871	0.0106603	0.455129	0.44846	0.0194178	0.592813	0.501804	0.0198703	0.427396	0.0180771	0.430959	0.0197914	0.448609	0.0143454
	1		H	16.1s : 855.812m/z	16.1	855.812	0.40539	0.552395										0.475394	0.0120861	0.447939	0.0183326	0.46588	0.0136907	0.446594	0.0189187	0.458952	0.447999	0.015757	0.484369	0.480457	0.0215162	0.443716	0.014838	4.81276	0.325362	0.442871	0.0106603	1.54495	1.30053	0.0930942	1.50887	0.501804	0.0198703	0.427396	0.0180771	0.430959	0.0197914	0.448609	0.0143454
1			A	432.1s : 157.084m/z	432.1	157.084	0.40245	0.551754										0.475394	0.0120861	8.58064	0.351176	0.46588	0.0136907	0.446594	0.0189187	2.49213	1.47973	0.0989679	1.53799	0.480457	0.0215162	0.443716	0.014838	0.453473	0.0306567	0.442871	0.0106603	0.455129	0.44846	0.0194178	0.592813	0.501804	0.0198703	0.427396	0.0180771	0.430959	0.0197914	0.448609	0.0143454
		1	R	763.0s : 976.364m/z	763	976.364	0.40733	0.55164										0.475394	0.0120861	0.447939	0.0183326	0.46588	0.0136907	0.446594	0.0189187	0.458952	0.447999	0.015757	0.484369	0.480457	0.0215162	0.443716	0.014838	0.453473	0.0306567	0.442871	0.0106603	0.455129	0.44846	0.0194178	0.592813	0.501804	0.0198703	0.427396	0.0180771	0.430959	0.0197914	5.56901	0.178083
		1	R	752.0s : 767.805m/z	752	767.805	0.40423	0.551164										0.475394	0.0120861	0.447939	0.0183326	0.46588	0.0136907	0.446594	0.0189187	0.458952	0.447999	0.015757	0.484369	0.480457	0.0215162	0.443716	0.014838	0.453473	0.0306567	0.442871	0.0106603	0.455129	0.44846	0.0194178	0.592813	0.501804	0.0198703	0.427396	0.0180771	5.41478	0.24867	0.448609	0.0143454
1	1	1	AHR	701.2s : 989.380m/z	701.2	989.38	0.83235	0.550657										0.475394	0.0120861	7.81644	0.3199	11.0047	0.323393	0.446594	0.0189187	4.93579	1.03638	0.168575	1.01232	11.6152	0.520161	0.443716	0.014838	0.453473	0.0306567	20.7175	0.498689	8.30748	1.11579	0.266086	1.01862	16.075	0.636533	0.427396	0.0180771	9.27881	0.426122	0.448609	0.0143454
1			A	17.3s : 551.355m/z	17.3	551.355	0.4044	0.550364										0.475394	0.0120861	0.447939	0.0183326	8.5504	0.251268	0.446594	0.0189187	2.48008	1.48222	0.0751514	1.42546	0.480457	0.0215162	0.443716	0.014838	0.453473	0.0306567	0.442871	0.0106603	0.455129	0.44846	0.0194178	0.592813	0.501804	0.0198703	0.427396	0.0180771	0.430959	0.0197914	0.448609	0.0143454
1			A	829.5s : 356.103m/z	829.5	356.103	0.40544	0.55019										8.54967	0.217361	0.447939	0.0183326	0.46588	0.0136907	0.446594	0.0189187	2.47752	1.48402	0.0670757	1.36903	0.480457	0.0215162	0.443716	0.014838	0.453473	0.0306567	0.442871	0.0106603	0.455129	0.44846	0.0194178	0.592813	0.501804	0.0198703	0.427396	0.0180771	0.430959	0.0197914	0.448609	0.0143454
1	1	1	AHR	542.2s : 409.155m/z	542.2	409.155	0.73535	0.549537										4.60509	0.117077	0.447939	0.0183326	0.46588	0.0136907	0.446594	0.0189187	1.49138	1.2857	0.0420046	1.12564	0.480457	0.0215162	0.443716	0.014838	0.453473	0.0306567	10.9067	0.262533	3.07108	1.53945	0.0823859	1.34105	0.501804	0.0198703	3.97566	0.168154	0.430959	0.0197914	0.448609	0.0143454
	1		H	648.3s : 383.104m/z	648.3	383.104	0.40309	0.548952										0.475394	0.0120861	0.447939	0.0183326	0.46588	0.0136907	0.446594	0.0189187	0.458952	0.447999	0.015757	0.484369	0.480457	0.0215162	0.443716	0.014838	0.453473	0.0306567	4.5342	0.109142	1.47796	1.27493	0.0440383	0.971989	0.501804	0.0198703	0.427396	0.0180771	0.430959	0.0197914	0.448609	0.0143454
		1	R	508.2s : 301.114m/z	508.2	301.114	0.40735	0.548722										0.475394	0.0120861	0.447939	0.0183326	0.46588	0.0136907	0.446594	0.0189187	0.458952	0.447999	0.015757	0.484369	0.480457	0.0215162	0.443716	0.014838	0.453473	0.0306567	0.442871	0.0106603	0.455129	0.44846	0.0194178	0.592813	0.501804	0.0198703	0.427396	0.0180771	0.430959	0.0197914	5.51526	0.176364
	1	1	HR	491.0s : 409.177m/z	491	409.177	0.58156	0.547939										0.475394	0.0120861	0.447939	0.0183326	0.46588	0.0136907	0.446594	0.0189187	0.458952	0.447999	0.015757	0.484369	6.22158	0.27862	0.443716	0.014838	0.453473	0.0306567	0.442871	0.0106603	1.89041	1.39634	0.0836937	1.41989	11.3223	0.448338	0.427396	0.0180771	0.430959	0.0197914	0.448609	0.0143454
1	1	1	AHR	703.7s : 929.393m/z	703.7	929.393	0.84079	0.547905										0.475394	0.0120861	0.447939	0.0183326	9.27351	0.272518	0.446594	0.0189187	2.66086	1.50289	0.0804638	1.44917	0.480457	0.0215162	0.443716	0.014838	0.453473	0.0306567	17.1898	0.413774	4.64187	1.62351	0.120196	1.48012	0.501804	0.0198703	8.08422	0.341929	0.430959	0.0197914	0.448609	0.0143454
	1		H	134.8s : 190.985m/z	134.8	190.985	0.41094	0.547722										0.475394	0.0120861	0.447939	0.0183326	0.46588	0.0136907	0.446594	0.0189187	0.458952	0.447999	0.015757	0.484369	4.74877	0.212663	0.443716	0.014838	0.453473	0.0306567	0.442871	0.0106603	1.52221	1.30294	0.0672045	1.33187	0.501804	0.0198703	0.427396	0.0180771	0.430959	0.0197914	0.448609	0.0143454
1			A	17.0s : 983.449m/z	17	983.449	0.40544	0.547491										8.47049	0.215348	0.447939	0.0183326	0.46588	0.0136907	0.446594	0.0189187	2.45773	1.48158	0.0665725	1.3659	0.480457	0.0215162	0.443716	0.014838	0.453473	0.0306567	0.442871	0.0106603	0.455129	0.44846	0.0194178	0.592813	0.501804	0.0198703	0.427396	0.0180771	0.430959	0.0197914	0.448609	0.0143454
		1	R	736.8s : 655.242m/z	736.8	655.242	0.40421	0.546232										0.475394	0.0120861	0.447939	0.0183326	0.46588	0.0136907	0.446594	0.0189187	0.458952	0.447999	0.015757	0.484369	0.480457	0.0215162	0.443716	0.014838	0.453473	0.0306567	0.442871	0.0106603	0.455129	0.44846	0.0194178	0.592813	0.501804	0.0198703	0.427396	0.0180771	5.32605	0.244595	0.448609	0.0143454
		1	R	719.8s : 479.180m/z	719.8	479.18	0.40737	0.545923										0.475394	0.0120861	0.447939	0.0183326	0.46588	0.0136907	0.446594	0.0189187	0.458952	0.447999	0.015757	0.484369	0.480457	0.0215162	0.443716	0.014838	0.453473	0.0306567	0.442871	0.0106603	0.455129	0.44846	0.0194178	0.592813	0.501804	0.0198703	0.427396	0.0180771	0.430959	0.0197914	5.46394	0.174723
		1	R	547.1s : 733.230m/z	547.1	733.23	0.40421	0.544803										0.475394	0.0120861	0.447939	0.0183326	0.46588	0.0136907	0.446594	0.0189187	0.458952	0.447999	0.015757	0.484369	0.480457	0.0215162	0.443716	0.014838	0.453473	0.0306567	0.442871	0.0106603	0.455129	0.44846	0.0194178	0.592813	0.501804	0.0198703	0.427396	0.0180771	5.30051	0.243422	0.448609	0.0143454
		1	R	574.8s : 657.236m/z	574.8	657.236	0.40738	0.544279										0.475394	0.0120861	0.447939	0.0183326	0.46588	0.0136907	0.446594	0.0189187	0.458952	0.447999	0.015757	0.484369	0.480457	0.0215162	0.443716	0.014838	0.453473	0.0306567	0.442871	0.0106603	0.455129	0.44846	0.0194178	0.592813	0.501804	0.0198703	0.427396	0.0180771	0.430959	0.0197914	5.43392	0.173763
		1	R	686.2s : 429.129m/z	686.2	429.129	0.40738	0.544114										0.475394	0.0120861	0.447939	0.0183326	0.46588	0.0136907	0.446594	0.0189187	0.458952	0.447999	0.015757	0.484369	0.480457	0.0215162	0.443716	0.014838	0.453473	0.0306567	0.442871	0.0106603	0.455129	0.44846	0.0194178	0.592813	0.501804	0.0198703	0.427396	0.0180771	0.430959	0.0197914	5.43092	0.173667
1			A	16.7s : 763.154m/z	16.7	763.154	0.40236	0.543067										0.475394	0.0120861	8.32509	0.340717	0.46588	0.0136907	0.446594	0.0189187	2.42824	1.47167	0.0963532	1.53123	0.480457	0.0215162	0.443716	0.014838	0.453473	0.0306567	0.442871	0.0106603	0.455129	0.44846	0.0194178	0.592813	0.501804	0.0198703	0.427396	0.0180771	0.430959	0.0197914	0.448609	0.0143454
	1	1	HR	592.6s : 515.217m/z	592.6	515.217	0.59365	0.542798										0.475394	0.0120861	0.447939	0.0183326	0.46588	0.0136907	0.446594	0.0189187	0.458952	0.447999	0.015757	0.484369	0.480457	0.0215162	0.443716	0.014838	0.453473	0.0306567	9.54317	0.229712	2.73021	1.50854	0.0741808	1.29269	0.501804	0.0198703	6.07793	0.257071	0.430959	0.0197914	0.448609	0.0143454
		1	R	683.4s : 755.291m/z	683.4	755.291	0.4042	0.542714										0.475394	0.0120861	0.447939	0.0183326	0.46588	0.0136907	0.446594	0.0189187	0.458952	0.447999	0.015757	0.484369	0.480457	0.0215162	0.443716	0.014838	0.453473	0.0306567	0.442871	0.0106603	0.455129	0.44846	0.0194178	0.592813	0.501804	0.0198703	0.427396	0.0180771	5.26327	0.241712	0.448609	0.0143454
1		1	AR	632.4s : 681.206m/z	632.4	681.206	0.61501	0.542567										0.475394	0.0120861	5.1185	0.209483	0.46588	0.0136907	0.446594	0.0189187	1.62659	1.31766	0.0635446	1.39991	0.480457	0.0215162	0.443716	0.014838	0.453473	0.0306567	0.442871	0.0106603	0.455129	0.44846	0.0194178	0.592813	0.501804	0.0198703	0.427396	0.0180771	6.11313	0.280741	0.448609	0.0143454
		1	R	868.9s : 290.126m/z	868.9	290.126	0.40351	0.542445										0.475394	0.0120861	0.447939	0.0183326	0.46588	0.0136907	0.446594	0.0189187	0.458952	0.447999	0.015757	0.484369	0.480457	0.0215162	0.443716	0.014838	0.453473	0.0306567	0.442871	0.0106603	0.455129	0.44846	0.0194178	0.592813	0.501804	0.0198703	5.19178	0.219591	0.430959	0.0197914	0.448609	0.0143454
		1	R	454.9s : 188.065m/z	454.9	188.065	0.4035	0.541254										0.475394	0.0120861	0.447939	0.0183326	0.46588	0.0136907	0.446594	0.0189187	0.458952	0.447999	0.015757	0.484369	0.480457	0.0215162	0.443716	0.014838	0.453473	0.0306567	0.442871	0.0106603	0.455129	0.44846	0.0194178	0.592813	0.501804	0.0198703	5.17089	0.218707	0.430959	0.0197914	0.448609	0.0143454
		1	R	733.6s : 901.374m/z	733.6	901.374	0.40742	0.539902										0.475394	0.0120861	0.447939	0.0183326	0.46588	0.0136907	0.446594	0.0189187	0.458952	0.447999	0.015757	0.484369	0.480457	0.0215162	0.443716	0.014838	0.453473	0.0306567	0.442871	0.0106603	0.455129	0.44846	0.0194178	0.592813	0.501804	0.0198703	0.427396	0.0180771	0.430959	0.0197914	5.35445	0.171222
		1	R	573.6s : 221.038m/z	573.6	221.038	0.40349	0.538592										0.475394	0.0120861	0.447939	0.0183326	0.46588	0.0136907	0.446594	0.0189187	0.458952	0.447999	0.015757	0.484369	0.480457	0.0215162	0.443716	0.014838	0.453473	0.0306567	0.442871	0.0106603	0.455129	0.44846	0.0194178	0.592813	0.501804	0.0198703	5.12435	0.216738	0.430959	0.0197914	0.448609	0.0143454
1	1	1	AHR	478.0s : 344.223m/z	478	344.223	0.66477	0.538046										0.475394	0.0120861	7.69655	0.314993	0.46588	0.0136907	7.94986	0.336773	4.14692	0.99316	0.169386	1.02747	0.480457	0.0215162	6.79916	0.227366	6.76731	0.457498	0.442871	0.0106603	3.62245	0.980497	0.17926	1.11132	0.501804	0.0198703	6.14909	0.260081	0.430959	0.0197914	0.448609	0.0143454
1			A	17.6s : 720.366m/z	17.6	720.366	0.40436	0.537957										0.475394	0.0120861	0.447939	0.0183326	8.18881	0.240642	0.446594	0.0189187	2.38968	1.47073	0.0724949	1.41231	0.480457	0.0215162	0.443716	0.014838	0.453473	0.0306567	0.442871	0.0106603	0.455129	0.44846	0.0194178	0.592813	0.501804	0.0198703	0.427396	0.0180771	0.430959	0.0197914	0.448609	0.0143454
	1		H	689.0s : 157.586m/z	689	157.586	0.41115	0.53748										0.475394	0.0120861	0.447939	0.0183326	0.46588	0.0136907	0.446594	0.0189187	0.458952	0.447999	0.015757	0.484369	4.59147	0.205619	0.443716	0.014838	0.453473	0.0306567	0.442871	0.0106603	1.48288	1.29029	0.0654435	1.31995	0.501804	0.0198703	0.427396	0.0180771	0.430959	0.0197914	0.448609	0.0143454
	1	1	HR	19.1s : 182.982m/z	19.1	182.982	0.58267	0.537091										0.475394	0.0120861	0.447939	0.0183326	0.46588	0.0136907	0.446594	0.0189187	0.458952	0.447999	0.015757	0.484369	0.480457	0.0215162	6.12568	0.204845	0.453473	0.0306567	0.442871	0.0106603	1.87562	1.38259	0.0669195	1.27561	11.0185	0.436309	0.427396	0.0180771	0.430959	0.0197914	0.448609	0.0143454
		1	R	871.3s : 389.174m/z	871.3	389.174	0.40744	0.536994										0.475394	0.0120861	0.447939	0.0183326	0.46588	0.0136907	0.446594	0.0189187	0.458952	0.447999	0.015757	0.484369	0.480457	0.0215162	0.443716	0.014838	0.453473	0.0306567	0.442871	0.0106603	0.455129	0.44846	0.0194178	0.592813	0.501804	0.0198703	0.427396	0.0180771	0.430959	0.0197914	5.30199	0.169544
	1	1	HR	704.9s : 545.706m/z	704.9	545.706	0.57458	0.536688										0.475394	0.0120861	0.447939	0.0183326	0.46588	0.0136907	0.446594	0.0189187	0.458952	0.447999	0.015757	0.484369	0.480457	0.0215162	0.443716	0.014838	0.453473	0.0306567	8.44504	0.203279	2.45567	1.47747	0.0675726	1.24553	0.501804	0.0198703	4.6335	0.195978	0.430959	0.0197914	0.448609	0.0143454
1			A	17.4s : 797.117m/z	17.4	797.117	0.40229	0.536381										0.475394	0.0120861	8.13119	0.332782	0.46588	0.0136907	0.446594	0.0189187	2.37977	1.46526	0.0943693	1.52586	0.480457	0.0215162	0.443716	0.014838	0.453473	0.0306567	0.442871	0.0106603	0.455129	0.44846	0.0194178	0.592813	0.501804	0.0198703	0.427396	0.0180771	0.430959	0.0197914	0.448609	0.0143454
1			A	658.1s : 771.323m/z	658.1	771.323	0.40434	0.533172										0.475394	0.0120861	0.447939	0.0183326	8.05154	0.236608	0.446594	0.0189187	2.35537	1.46613	0.0714864	1.40707	0.480457	0.0215162	0.443716	0.014838	0.453473	0.0306567	0.442871	0.0106603	0.455129	0.44846	0.0194178	0.592813	0.501804	0.0198703	0.427396	0.0180771	0.430959	0.0197914	0.448609	0.0143454
		1	R	1022.9s : 230.638m/z	1022.9	230.638	0.40344	0.531046										0.475394	0.0120861	0.447939	0.0183326	0.46588	0.0136907	0.446594	0.0189187	0.458952	0.447999	0.015757	0.484369	0.480457	0.0215162	0.443716	0.014838	0.453473	0.0306567	0.442871	0.0106603	0.455129	0.44846	0.0194178	0.592813	0.501804	0.0198703	4.99365	0.211211	0.430959	0.0197914	0.448609	0.0143454
		1	R	854.2s : 310.124m/z	854.2	310.124	0.40343	0.530686										0.475394	0.0120861	0.447939	0.0183326	0.46588	0.0136907	0.446594	0.0189187	0.458952	0.447999	0.015757	0.484369	0.480457	0.0215162	0.443716	0.014838	0.453473	0.0306567	0.442871	0.0106603	0.455129	0.44846	0.0194178	0.592813	0.501804	0.0198703	4.98747	0.210949	0.430959	0.0197914	0.448609	0.0143454
1			A	17.0s : 619.360m/z	17	619.36	0.40206	0.530653										0.475394	0.0120861	0.447939	0.0183326	0.46588	0.0136907	7.95664	0.33706	2.33646	1.45901	0.0952924	1.53174	0.480457	0.0215162	0.443716	0.014838	0.453473	0.0306567	0.442871	0.0106603	0.455129	0.44846	0.0194178	0.592813	0.501804	0.0198703	0.427396	0.0180771	0.430959	0.0197914	0.448609	0.0143454
		1	R	513.1s : 467.107m/z	513.1	467.107	0.40415	0.530424										0.475394	0.0120861	0.447939	0.0183326	0.46588	0.0136907	0.446594	0.0189187	0.458952	0.447999	0.015757	0.484369	0.480457	0.0215162	0.443716	0.014838	0.453473	0.0306567	0.442871	0.0106603	0.455129	0.44846	0.0194178	0.592813	0.501804	0.0198703	0.427396	0.0180771	5.04708	0.231783	0.448609	0.0143454
1			A	17.3s : 985.454m/z	17.3	985.454	0.40221	0.530104										0.475394	0.0120861	7.95133	0.325421	0.46588	0.0136907	0.446594	0.0189187	2.3348	1.45909	0.092529	1.52067	0.480457	0.0215162	0.443716	0.014838	0.453473	0.0306567	0.442871	0.0106603	0.455129	0.44846	0.0194178	0.592813	0.501804	0.0198703	0.427396	0.0180771	0.430959	0.0197914	0.448609	0.0143454
	1		H	539.8s : 519.196m/z	539.8	519.196	0.40294	0.529835										0.475394	0.0120861	0.447939	0.0183326	0.46588	0.0136907	0.446594	0.0189187	0.458952	0.447999	0.015757	0.484369	0.480457	0.0215162	0.443716	0.014838	0.453473	0.0306567	4.25299	0.102373	1.40766	1.2498	0.042346	0.942014	0.501804	0.0198703	0.427396	0.0180771	0.430959	0.0197914	0.448609	0.0143454
1			A	16.5s : 395.266m/z	16.5	395.266	0.40433	0.529825										0.475394	0.0120861	0.447939	0.0183326	7.95628	0.233809	0.446594	0.0189187	2.33155	1.46287	0.0707865	1.40335	0.480457	0.0215162	0.443716	0.014838	0.453473	0.0306567	0.442871	0.0106603	0.455129	0.44846	0.0194178	0.592813	0.501804	0.0198703	0.427396	0.0180771	0.430959	0.0197914	0.448609	0.0143454
	1		H	581.4s : 407.179m/z	581.4	407.179	0.40319	0.529734										0.475394	0.0120861	0.447939	0.0183326	0.46588	0.0136907	0.446594	0.0189187	0.458952	0.447999	0.015757	0.484369	0.480457	0.0215162	4.36003	0.145801	0.453473	0.0306567	0.442871	0.0106603	1.43421	1.25989	0.0521585	1.13703	0.501804	0.0198703	0.427396	0.0180771	0.430959	0.0197914	0.448609	0.0143454
		1	R	504.9s : 649.174m/z	504.9	649.174	0.4075	0.529492										0.475394	0.0120861	0.447939	0.0183326	0.46588	0.0136907	0.446594	0.0189187	0.458952	0.447999	0.015757	0.484369	0.480457	0.0215162	0.443716	0.014838	0.453473	0.0306567	0.442871	0.0106603	0.455129	0.44846	0.0194178	0.592813	0.501804	0.0198703	0.427396	0.0180771	0.430959	0.0197914	5.16801	0.16526
		1	R	504.0s : 581.114m/z	504	581.114	0.4075	0.529388										0.475394	0.0120861	0.447939	0.0183326	0.46588	0.0136907	0.446594	0.0189187	0.458952	0.447999	0.015757	0.484369	0.480457	0.0215162	0.443716	0.014838	0.453473	0.0306567	0.442871	0.0106603	0.455129	0.44846	0.0194178	0.592813	0.501804	0.0198703	0.427396	0.0180771	0.430959	0.0197914	5.16617	0.165201
	1		H	584.0s : 468.233m/z	584	468.233	0.40293	0.529323										0.475394	0.0120861	0.447939	0.0183326	0.46588	0.0136907	0.446594	0.0189187	0.458952	0.447999	0.015757	0.484369	0.480457	0.0215162	0.443716	0.014838	0.453473	0.0306567	4.24559	0.102195	1.40581	1.24911	0.0423015	0.941198	0.501804	0.0198703	0.427396	0.0180771	0.430959	0.0197914	0.448609	0.0143454
	1		H	743.7s : 436.344m/z	743.7	436.344	0.40319	0.529302										0.475394	0.0120861	0.447939	0.0183326	0.46588	0.0136907	0.446594	0.0189187	0.458952	0.447999	0.015757	0.484369	0.480457	0.0215162	4.35362	0.145586	0.453473	0.0306567	0.442871	0.0106603	1.4326	1.25931	0.0521049	1.13639	0.501804	0.0198703	0.427396	0.0180771	0.430959	0.0197914	0.448609	0.0143454
1			A	1030.1s : 323.885m/z	1030.1	323.885	0.40432	0.528054										0.475394	0.0120861	0.447939	0.0183326	7.9061	0.232334	0.446594	0.0189187	2.31901	1.46112	0.0704179	1.40136	0.480457	0.0215162	0.443716	0.014838	0.453473	0.0306567	0.442871	0.0106603	0.455129	0.44846	0.0194178	0.592813	0.501804	0.0198703	0.427396	0.0180771	0.430959	0.0197914	0.448609	0.0143454
		1	R	483.5s : 283.165m/z	483.5	283.165	0.4174	0.527739										0.475394	0.0120861	0.447939	0.0183326	0.46588	0.0136907	0.446594	0.0189187	0.458952	0.447999	0.015757	0.484369	0.480457	0.0215162	0.443716	0.014838	0.453473	0.0306567	0.442871	0.0106603	0.455129	0.44846	0.0194178	0.592813	5.19622	0.205758	0.427396	0.0180771	0.430959	0.0197914	0.448609	0.0143454
1			A	18.0s : 947.314m/z	18	947.314	0.40545	0.527558										7.89773	0.200786	0.447939	0.0183326	0.46588	0.0136907	0.446594	0.0189187	2.31454	1.46275	0.0629321	1.34183	0.480457	0.0215162	0.443716	0.014838	0.453473	0.0306567	0.442871	0.0106603	0.455129	0.44846	0.0194178	0.592813	0.501804	0.0198703	0.427396	0.0180771	0.430959	0.0197914	0.448609	0.0143454
	1		H	777.8s : 494.702m/z	777.8	494.702	0.40292	0.527266										0.475394	0.0120861	0.447939	0.0183326	0.46588	0.0136907	0.446594	0.0189187	0.458952	0.447999	0.015757	0.484369	0.480457	0.0215162	0.443716	0.014838	0.453473	0.0306567	4.21596	0.101482	1.3984	1.24631	0.0421232	0.937917	0.501804	0.0198703	0.427396	0.0180771	0.430959	0.0197914	0.448609	0.0143454
1	1		AH	505.9s : 226.559m/z	505.9	226.559	0.58776	0.527053										0.475394	0.0120861	0.447939	0.0183326	0.46588	0.0136907	9.5339	0.403876	2.73078	1.50626	0.111996	1.56985	0.480457	0.0215162	0.443716	0.014838	5.89493	0.398522	0.442871	0.0106603	1.81549	1.37226	0.111384	1.55448	0.501804	0.0198703	0.427396	0.0180771	0.430959	0.0197914	0.448609	0.0143454
	1		H	764.1s : 520.278m/z	764.1	520.278	0.40291	0.526751										0.475394	0.0120861	0.447939	0.0183326	0.46588	0.0136907	0.446594	0.0189187	0.458952	0.447999	0.015757	0.484369	0.480457	0.0215162	0.443716	0.014838	0.453473	0.0306567	4.20855	0.101303	1.39655	1.24561	0.0420786	0.937093	0.501804	0.0198703	0.427396	0.0180771	0.430959	0.0197914	0.448609	0.0143454
	1		H	592.5s : 232.047m/z	592.5	232.047	0.40291	0.526749										0.475394	0.0120861	0.447939	0.0183326	0.46588	0.0136907	0.446594	0.0189187	0.458952	0.447999	0.015757	0.484369	0.480457	0.0215162	0.443716	0.014838	0.453473	0.0306567	4.20852	0.101303	1.39654	1.2456	0.0420784	0.93709	0.501804	0.0198703	0.427396	0.0180771	0.430959	0.0197914	0.448609	0.0143454
1			A	16.8s : 882.460m/z	16.8	882.46	0.40201	0.52673										0.475394	0.0120861	0.447939	0.0183326	0.46588	0.0136907	7.84528	0.332342	2.30862	1.45507	0.094113	1.52854	0.480457	0.0215162	0.443716	0.014838	0.453473	0.0306567	0.442871	0.0106603	0.455129	0.44846	0.0194178	0.592813	0.501804	0.0198703	0.427396	0.0180771	0.430959	0.0197914	0.448609	0.0143454
1			A	574.9s : 595.116m/z	574.9	595.116	0.40215	0.524536										0.475394	0.0120861	7.79353	0.318963	0.46588	0.0136907	0.446594	0.0189187	2.29535	1.45348	0.0909145	1.51595	0.480457	0.0215162	0.443716	0.014838	0.453473	0.0306567	0.442871	0.0106603	0.455129	0.44846	0.0194178	0.592813	0.501804	0.0198703	0.427396	0.0180771	0.430959	0.0197914	0.448609	0.0143454
	1		H	682.2s : 960.413m/z	682.2	960.413	0.4054	0.524015										0.475394	0.0120861	0.447939	0.0183326	0.46588	0.0136907	0.446594	0.0189187	0.458952	0.447999	0.015757	0.484369	0.480457	0.0215162	0.443716	0.014838	4.37572	0.295817	0.442871	0.0106603	1.43569	1.2641	0.0857078	1.48501	0.501804	0.0198703	0.427396	0.0180771	0.430959	0.0197914	0.448609	0.0143454
	1		H	795.7s : 949.411m/z	795.7	949.411	0.40314	0.523499										0.475394	0.0120861	0.447939	0.0183326	0.46588	0.0136907	0.446594	0.0189187	0.458952	0.447999	0.015757	0.484369	0.480457	0.0215162	4.26799	0.142723	0.453473	0.0306567	0.442871	0.0106603	1.4112	1.25145	0.0513891	1.12779	0.501804	0.0198703	0.427396	0.0180771	0.430959	0.0197914	0.448609	0.0143454
	1		H	1016.9s : 307.982m/z	1016.9	307.982	0.40288	0.523081										0.475394	0.0120861	0.447939	0.0183326	0.46588	0.0136907	0.446594	0.0189187	0.458952	0.447999	0.015757	0.484369	0.480457	0.0215162	0.443716	0.014838	0.453473	0.0306567	4.15601	0.100039	1.38341	1.24056	0.0417624	0.931209	0.501804	0.0198703	0.427396	0.0180771	0.430959	0.0197914	0.448609	0.0143454
		1	R	665.2s : 685.290m/z	665.2	685.29	0.41768	0.521549										0.475394	0.0120861	0.447939	0.0183326	0.46588	0.0136907	0.446594	0.0189187	0.458952	0.447999	0.015757	0.484369	0.480457	0.0215162	0.443716	0.014838	0.453473	0.0306567	0.442871	0.0106603	0.455129	0.44846	0.0194178	0.592813	5.08861	0.201497	0.427396	0.0180771	0.430959	0.0197914	0.448609	0.0143454
1			A	710.4s : 462.237m/z	710.4	462.237	0.40545	0.520049										7.68748	0.195441	0.447939	0.0183326	0.46588	0.0136907	0.446594	0.0189187	2.26197	1.45524	0.0615957	1.33229	0.480457	0.0215162	0.443716	0.014838	0.453473	0.0306567	0.442871	0.0106603	0.455129	0.44846	0.0194178	0.592813	0.501804	0.0198703	0.427396	0.0180771	0.430959	0.0197914	0.448609	0.0143454
	1	1	HR	484.2s : 288.068m/z	484.2	288.068	0.62275	0.519862										0.475394	0.0120861	0.447939	0.0183326	0.46588	0.0136907	0.446594	0.0189187	0.458952	0.447999	0.015757	0.484369	0.480457	0.0215162	0.443716	0.014838	0.453473	0.0306567	10.1213	0.243628	2.87473	1.52254	0.0776596	1.3144	0.501804	0.0198703	0.427396	0.0180771	0.430959	0.0197914	9.69665	0.310074
1			A	571.7s : 465.084m/z	571.7	465.084	0.40429	0.519852										0.475394	0.0120861	0.447939	0.0183326	7.67594	0.225571	0.446594	0.0189187	2.26147	1.45286	0.068727	1.39196	0.480457	0.0215162	0.443716	0.014838	0.453473	0.0306567	0.442871	0.0106603	0.455129	0.44846	0.0194178	0.592813	0.501804	0.0198703	0.427396	0.0180771	0.430959	0.0197914	0.448609	0.0143454
		1	R	627.8s : 661.214m/z	627.8	661.214	0.40759	0.519801										0.475394	0.0120861	0.447939	0.0183326	0.46588	0.0136907	0.446594	0.0189187	0.458952	0.447999	0.015757	0.484369	0.480457	0.0215162	0.443716	0.014838	0.453473	0.0306567	0.442871	0.0106603	0.455129	0.44846	0.0194178	0.592813	0.501804	0.0198703	0.427396	0.0180771	0.430959	0.0197914	4.99771	0.159814
1			A	17.6s : 926.489m/z	17.6	926.489	0.40545	0.519231										7.66476	0.194863	0.447939	0.0183326	0.46588	0.0136907	0.446594	0.0189187	2.25629	1.45441	0.0614513	1.33124	0.480457	0.0215162	0.443716	0.014838	0.453473	0.0306567	0.442871	0.0106603	0.455129	0.44846	0.0194178	0.592813	0.501804	0.0198703	0.427396	0.0180771	0.430959	0.0197914	0.448609	0.0143454
	1		H	737.5s : 747.821m/z	737.5	747.821	0.40284	0.51888										0.475394	0.0120861	0.447939	0.0183326	0.46588	0.0136907	0.446594	0.0189187	0.458952	0.447999	0.015757	0.484369	0.480457	0.0215162	0.443716	0.014838	0.453473	0.0306567	4.09632	0.098602	1.36849	1.23472	0.0414032	0.924435	0.501804	0.0198703	0.427396	0.0180771	0.430959	0.0197914	0.448609	0.0143454
1			A	649.4s : 332.331m/z	649.4	332.331	0.40207	0.518378										0.475394	0.0120861	7.62099	0.311901	0.46588	0.0136907	0.446594	0.0189187	2.25221	1.44712	0.0891491	1.51059	0.480457	0.0215162	0.443716	0.014838	0.453473	0.0306567	0.442871	0.0106603	0.455129	0.44846	0.0194178	0.592813	0.501804	0.0198703	0.427396	0.0180771	0.430959	0.0197914	0.448609	0.0143454
1	1	1	AHR	573.8s : 291.053m/z	573.8	291.053	0.83026	0.518159										20.9643	0.532981	19.0165	0.778279	0.46588	0.0136907	0.446594	0.0189187	10.2233	1.05701	0.335967	1.08257	0.480457	0.0215162	7.60031	0.254157	0.453473	0.0306567	17.3479	0.417578	6.47053	1.15955	0.180977	1.01722	0.501804	0.0198703	0.427396	0.0180771	0.430959	0.0197914	23.3151	0.745559
1	1	1	AHR	575.9s : 313.158m/z	575.9	313.158	0.89692	0.51762										13.2126	0.335908	7.87362	0.32224	19.9196	0.585371	11.5717	0.4902	13.1444	0.556961	0.43343	0.513926	14.581	0.652978	0.443716	0.014838	9.18429	0.620896	30.8602	0.742832	13.7673	0.920917	0.507886	0.722416	18.746	0.742299	14.8929	0.629909	9.4207	0.432639	0.448609	0.0143454
		1	R	684.1s : 671.278m/z	684.1	671.278	0.40334	0.516983										0.475394	0.0120861	0.447939	0.0183326	0.46588	0.0136907	0.446594	0.0189187	0.458952	0.447999	0.015757	0.484369	0.480457	0.0215162	0.443716	0.014838	0.453473	0.0306567	0.442871	0.0106603	0.455129	0.44846	0.0194178	0.592813	0.501804	0.0198703	4.75502	0.201118	0.430959	0.0197914	0.448609	0.0143454
1			A	15.4s : 703.177m/z	15.4	703.177	0.40205	0.516619										0.475394	0.0120861	7.57208	0.309899	0.46588	0.0136907	0.446594	0.0189187	2.23999	1.44527	0.0886487	1.50903	0.480457	0.0215162	0.443716	0.014838	0.453473	0.0306567	0.442871	0.0106603	0.455129	0.44846	0.0194178	0.592813	0.501804	0.0198703	0.427396	0.0180771	0.430959	0.0197914	0.448609	0.0143454
1			A	16.5s : 378.272m/z	16.5	378.272	0.40546	0.516423										7.58703	0.192887	0.447939	0.0183326	0.46588	0.0136907	0.446594	0.0189187	2.23686	1.45153	0.0609573	1.32759	0.480457	0.0215162	0.443716	0.014838	0.453473	0.0306567	0.442871	0.0106603	0.455129	0.44846	0.0194178	0.592813	0.501804	0.0198703	0.427396	0.0180771	0.430959	0.0197914	0.448609	0.0143454
	1		H	662.1s : 751.326m/z	662.1	751.326	0.40308	0.51608										0.475394	0.0120861	0.447939	0.0183326	0.46588	0.0136907	0.446594	0.0189187	0.458952	0.447999	0.015757	0.484369	0.480457	0.0215162	4.15989	0.139108	0.453473	0.0306567	0.442871	0.0106603	1.38417	1.24119	0.0504853	1.11661	0.501804	0.0198703	0.427396	0.0180771	0.430959	0.0197914	0.448609	0.0143454
		1	R	742.5s : 680.807m/z	742.5	680.807	0.40408	0.516003										0.475394	0.0120861	0.447939	0.0183326	0.46588	0.0136907	0.446594	0.0189187	0.458952	0.447999	0.015757	0.484369	0.480457	0.0215162	0.443716	0.014838	0.453473	0.0306567	0.442871	0.0106603	0.455129	0.44846	0.0194178	0.592813	0.501804	0.0198703	0.427396	0.0180771	4.79972	0.220423	0.448609	0.0143454
	1		H	784.6s : 546.311m/z	784.6	546.311	0.40308	0.515894										0.475394	0.0120861	0.447939	0.0183326	0.46588	0.0136907	0.446594	0.0189187	0.458952	0.447999	0.015757	0.484369	0.480457	0.0215162	4.15719	0.139018	0.453473	0.0306567	0.442871	0.0106603	1.3835	1.24092	0.0504628	1.11633	0.501804	0.0198703	0.427396	0.0180771	0.430959	0.0197914	0.448609	0.0143454
		1	R	836.2s : 892.545m/z	836.2	892.545	0.40408	0.515708										0.475394	0.0120861	0.447939	0.0183326	0.46588	0.0136907	0.446594	0.0189187	0.458952	0.447999	0.015757	0.484369	0.480457	0.0215162	0.443716	0.014838	0.453473	0.0306567	0.442871	0.0106603	0.455129	0.44846	0.0194178	0.592813	0.501804	0.0198703	0.427396	0.0180771	4.79473	0.220194	0.448609	0.0143454
		1	R	649.7s : 841.297m/z	649.7	841.297	0.40408	0.515571										0.475394	0.0120861	0.447939	0.0183326	0.46588	0.0136907	0.446594	0.0189187	0.458952	0.447999	0.015757	0.484369	0.480457	0.0215162	0.443716	0.014838	0.453473	0.0306567	0.442871	0.0106603	0.455129	0.44846	0.0194178	0.592813	0.501804	0.0198703	0.427396	0.0180771	4.79241	0.220088	0.448609	0.0143454
		1	R	663.0s : 795.354m/z	663	795.354	0.40332	0.51475										0.475394	0.0120861	0.447939	0.0183326	0.46588	0.0136907	0.446594	0.0189187	0.458952	0.447999	0.015757	0.484369	0.480457	0.0215162	0.443716	0.014838	0.453473	0.0306567	0.442871	0.0106603	0.455129	0.44846	0.0194178	0.592813	0.501804	0.0198703	4.71772	0.19954	0.430959	0.0197914	0.448609	0.0143454
	1		H	575.3s : 515.223m/z	575.3	515.223	0.4028	0.514742										0.475394	0.0120861	0.447939	0.0183326	0.46588	0.0136907	0.446594	0.0189187	0.458952	0.447999	0.015757	0.484369	0.480457	0.0215162	0.443716	0.014838	0.453473	0.0306567	4.03801	0.0971984	1.35391	1.22889	0.0410523	0.917724	0.501804	0.0198703	0.427396	0.0180771	0.430959	0.0197914	0.448609	0.0143454
		1	R	1020.3s : 327.419m/z	1020.3	327.419	0.41801	0.514613										0.475394	0.0120861	0.447939	0.0183326	0.46588	0.0136907	0.446594	0.0189187	0.458952	0.447999	0.015757	0.484369	0.480457	0.0215162	0.443716	0.014838	0.453473	0.0306567	0.442871	0.0106603	0.455129	0.44846	0.0194178	0.592813	4.96951	0.196781	0.427396	0.0180771	0.430959	0.0197914	0.448609	0.0143454
1			A	17.0s : 227.257m/z	17	227.257	0.40184	0.513528										0.475394	0.0120861	0.447939	0.0183326	0.46588	0.0136907	7.47666	0.316727	2.21647	1.44133	0.0902092	1.51737	0.480457	0.0215162	0.443716	0.014838	0.453473	0.0306567	0.442871	0.0106603	0.455129	0.44846	0.0194178	0.592813	0.501804	0.0198703	0.427396	0.0180771	0.430959	0.0197914	0.448609	0.0143454
		1	R	659.4s : 881.331m/z	659.4	881.331	0.40765	0.512812										0.475394	0.0120861	0.447939	0.0183326	0.46588	0.0136907	0.446594	0.0189187	0.458952	0.447999	0.015757	0.484369	0.480457	0.0215162	0.443716	0.014838	0.453473	0.0306567	0.442871	0.0106603	0.455129	0.44846	0.0194178	0.592813	0.501804	0.0198703	0.427396	0.0180771	0.430959	0.0197914	4.87685	0.155949
		1	R	830.5s : 911.478m/z	830.5	911.478	0.40407	0.512481										0.475394	0.0120861	0.447939	0.0183326	0.46588	0.0136907	0.446594	0.0189187	0.458952	0.447999	0.015757	0.484369	0.480457	0.0215162	0.443716	0.014838	0.453473	0.0306567	0.442871	0.0106603	0.455129	0.44846	0.0194178	0.592813	0.501804	0.0198703	0.427396	0.0180771	4.74033	0.217696	0.448609	0.0143454
		1	R	829.9s : 761.921m/z	829.9	761.921	0.40766	0.512015										0.475394	0.0120861	0.447939	0.0183326	0.46588	0.0136907	0.446594	0.0189187	0.458952	0.447999	0.015757	0.484369	0.480457	0.0215162	0.443716	0.014838	0.453473	0.0306567	0.442871	0.0106603	0.455129	0.44846	0.0194178	0.592813	0.501804	0.0198703	0.427396	0.0180771	0.430959	0.0197914	4.86318	0.155512
1			A	17.9s : 720.309m/z	17.9	720.309	0.40181	0.511658										0.475394	0.0120861	0.447939	0.0183326	0.46588	0.0136907	7.42522	0.314548	2.20361	1.43932	0.0896643	1.51573	0.480457	0.0215162	0.443716	0.014838	0.453473	0.0306567	0.442871	0.0106603	0.455129	0.44846	0.0194178	0.592813	0.501804	0.0198703	0.427396	0.0180771	0.430959	0.0197914	0.448609	0.0143454
1	1		AH	737.2s : 841.391m/z	737.2	841.391	0.61345	0.510934										0.475394	0.0120861	0.447939	0.0183326	0.46588	0.0136907	4.90195	0.207657	1.57279	1.30136	0.0629416	1.40123	0.480457	0.0215162	0.443716	0.014838	0.453473	0.0306567	5.85939	0.141041	1.80926	1.36764	0.0520129	1.09006	0.501804	0.0198703	0.427396	0.0180771	0.430959	0.0197914	0.448609	0.0143454
	1		H	116.9s : 538.132m/z	116.9	538.132	0.40541	0.510816										0.475394	0.0120861	0.447939	0.0183326	0.46588	0.0136907	0.446594	0.0189187	0.458952	0.447999	0.015757	0.484369	0.480457	0.0215162	0.443716	0.014838	4.18033	0.282607	0.442871	0.0106603	1.38684	1.24602	0.0824054	1.47297	0.501804	0.0198703	0.427396	0.0180771	0.430959	0.0197914	0.448609	0.0143454
1			A	17.7s : 778.324m/z	17.7	778.324	0.40179	0.510357										0.475394	0.0120861	0.447939	0.0183326	0.46588	0.0136907	7.38951	0.313035	2.19468	1.43791	0.0892861	1.51458	0.480457	0.0215162	0.443716	0.014838	0.453473	0.0306567	0.442871	0.0106603	0.455129	0.44846	0.0194178	0.592813	0.501804	0.0198703	0.427396	0.0180771	0.430959	0.0197914	0.448609	0.0143454
1			A	17.0s : 868.283m/z	17	868.283	0.40425	0.5103										0.475394	0.0120861	0.447939	0.0183326	7.41242	0.217827	0.446594	0.0189187	2.19559	1.44288	0.066791	1.38063	0.480457	0.0215162	0.443716	0.014838	0.453473	0.0306567	0.442871	0.0106603	0.455129	0.44846	0.0194178	0.592813	0.501804	0.0198703	0.427396	0.0180771	0.430959	0.0197914	0.448609	0.0143454
	1		H	738.3s : 818.458m/z	738.3	818.458	0.40302	0.509167										0.475394	0.0120861	0.447939	0.0183326	0.46588	0.0136907	0.446594	0.0189187	0.458952	0.447999	0.015757	0.484369	0.480457	0.0215162	4.06055	0.135786	0.453473	0.0306567	0.442871	0.0106603	1.35934	1.23141	0.0496548	1.10601	0.501804	0.0198703	0.427396	0.0180771	0.430959	0.0197914	0.448609	0.0143454
		1	R	830.7s : 912.465m/z	830.7	912.465	0.41828	0.509161										0.475394	0.0120861	0.447939	0.0183326	0.46588	0.0136907	0.446594	0.0189187	0.458952	0.447999	0.015757	0.484369	0.480457	0.0215162	0.443716	0.014838	0.453473	0.0306567	0.442871	0.0106603	0.455129	0.44846	0.0194178	0.592813	4.87703	0.193119	0.427396	0.0180771	0.430959	0.0197914	0.448609	0.0143454
		1	R	659.0s : 461.175m/z	659	461.175	0.40328	0.509159										0.475394	0.0120861	0.447939	0.0183326	0.46588	0.0136907	0.446594	0.0189187	0.458952	0.447999	0.015757	0.484369	0.480457	0.0215162	0.443716	0.014838	0.453473	0.0306567	0.442871	0.0106603	0.455129	0.44846	0.0194178	0.592813	0.501804	0.0198703	4.62502	0.195619	0.430959	0.0197914	0.448609	0.0143454
		1	R	829.6s : 576.768m/z	829.6	576.768	0.40771	0.506473										0.475394	0.0120861	0.447939	0.0183326	0.46588	0.0136907	0.446594	0.0189187	0.458952	0.447999	0.015757	0.484369	0.480457	0.0215162	0.443716	0.014838	0.453473	0.0306567	0.442871	0.0106603	0.455129	0.44846	0.0194178	0.592813	0.501804	0.0198703	0.427396	0.0180771	0.430959	0.0197914	4.76865	0.15249
	1	1	HR	485.2s : 419.107m/z	485.2	419.107	0.57577	0.504554										0.475394	0.0120861	0.447939	0.0183326	0.46588	0.0136907	0.446594	0.0189187	0.458952	0.447999	0.015757	0.484369	0.480457	0.0215162	0.443716	0.014838	0.453473	0.0306567	7.402	0.178173	2.19491	1.44085	0.0612959	1.19177	0.501804	0.0198703	0.427396	0.0180771	0.430959	0.0197914	4.1154	0.1316
1	1	1	AHR	659.0s : 921.350m/z	659	921.35	0.72182	0.504306										10.4588	0.265898	0.447939	0.0183326	8.88557	0.261118	0.446594	0.0189187	5.05974	1.02133	0.141067	0.976479	0.480457	0.0215162	0.443716	0.014838	3.60766	0.243892	10.7448	0.258637	3.81916	1.1871	0.134721	0.974762	0.501804	0.0198703	0.427396	0.0180771	7.94275	0.364765	0.448609	0.0143454
1	1	1	AHR	486.0s : 393.203m/z	486	393.203	0.88528	0.504251										0.475394	0.0120861	12.9045	0.528139	18.838	0.553586	0.446594	0.0189187	8.16612	1.0753	0.278182	1.04536	11.3472	0.508161	12.3602	0.41333	0.453473	0.0306567	18.5715	0.447032	10.6831	0.756744	0.349795	0.697789	0.501804	0.0198703	9.2169	0.389836	9.21453	0.42317	15.266	0.488168
	1		H	777.9s : 809.840m/z	777.9	809.84	0.41195	0.504104										0.475394	0.0120861	0.447939	0.0183326	0.46588	0.0136907	0.446594	0.0189187	0.458952	0.447999	0.015757	0.484369	4.09951	0.183587	0.443716	0.014838	0.453473	0.0306567	0.442871	0.0106603	1.35989	1.24614	0.0599356	1.27838	0.501804	0.0198703	0.427396	0.0180771	0.430959	0.0197914	0.448609	0.0143454
1			A	16.8s : 821.163m/z	16.8	821.163	0.40188	0.503874										0.475394	0.0120861	7.22263	0.295598	0.46588	0.0136907	0.446594	0.0189187	2.15263	1.43147	0.0850733	1.49738	0.480457	0.0215162	0.443716	0.014838	0.453473	0.0306567	0.442871	0.0106603	0.455129	0.44846	0.0194178	0.592813	0.501804	0.0198703	0.427396	0.0180771	0.430959	0.0197914	0.448609	0.0143454
1			A	17.7s : 899.153m/z	17.7	899.153	0.40423	0.503698										0.475394	0.0120861	0.447939	0.0183326	7.23315	0.212559	0.446594	0.0189187	2.15077	1.43575	0.065474	1.37254	0.480457	0.0215162	0.443716	0.014838	0.453473	0.0306567	0.442871	0.0106603	0.455129	0.44846	0.0194178	0.592813	0.501804	0.0198703	0.427396	0.0180771	0.430959	0.0197914	0.448609	0.0143454
	1	1	HR	505.3s : 246.564m/z	505.3	246.564	0.59943	0.502296										0.475394	0.0120861	0.447939	0.0183326	0.46588	0.0136907	0.446594	0.0189187	0.458952	0.447999	0.015757	0.484369	8.67326	0.388413	0.443716	0.014838	0.453473	0.0306567	0.442871	0.0106603	2.50333	1.49161	0.111142	1.50967	0.501804	0.0198703	0.427396	0.0180771	5.67434	0.26059	0.448609	0.0143454
1			A	682.7s : 717.334m/z	682.7	717.334	0.40185	0.50144										0.475394	0.0120861	7.15688	0.292907	0.46588	0.0136907	0.446594	0.0189187	2.13619	1.42875	0.0844005	1.49507	0.480457	0.0215162	0.443716	0.014838	0.453473	0.0306567	0.442871	0.0106603	0.455129	0.44846	0.0194178	0.592813	0.501804	0.0198703	0.427396	0.0180771	0.430959	0.0197914	0.448609	0.0143454
1			A	18.0s : 964.449m/z	18	964.449	0.40184	0.500886										0.475394	0.0120861	7.14196	0.292296	0.46588	0.0136907	0.446594	0.0189187	2.13246	1.42813	0.0842479	1.49455	0.480457	0.0215162	0.443716	0.014838	0.453473	0.0306567	0.442871	0.0106603	0.455129	0.44846	0.0194178	0.592813	0.501804	0.0198703	0.427396	0.0180771	0.430959	0.0197914	0.448609	0.0143454
1			A	17.5s : 949.146m/z	17.5	949.146	0.40547	0.500355										7.15038	0.181786	0.447939	0.0183326	0.46588	0.0136907	0.446594	0.0189187	2.1277	1.43441	0.0581821	1.306	0.480457	0.0215162	0.443716	0.014838	0.453473	0.0306567	0.442871	0.0106603	0.455129	0.44846	0.0194178	0.592813	0.501804	0.0198703	0.427396	0.0180771	0.430959	0.0197914	0.448609	0.0143454
	1		H	505.7s : 778.903m/z	505.7	778.903	0.40295	0.500244										0.475394	0.0120861	0.447939	0.0183326	0.46588	0.0136907	0.446594	0.0189187	0.458952	0.447999	0.015757	0.484369	0.480457	0.0215162	3.9343	0.131564	0.453473	0.0306567	0.442871	0.0106603	1.32778	1.21847	0.0485994	1.09208	0.501804	0.0198703	0.427396	0.0180771	0.430959	0.0197914	0.448609	0.0143454
		1	R	630.7s : 725.220m/z	630.7	725.22	0.40401	0.500177										0.475394	0.0120861	0.447939	0.0183326	0.46588	0.0136907	0.446594	0.0189187	0.458952	0.447999	0.015757	0.484369	0.480457	0.0215162	0.443716	0.014838	0.453473	0.0306567	0.442871	0.0106603	0.455129	0.44846	0.0194178	0.592813	0.501804	0.0198703	0.427396	0.0180771	4.53611	0.208318	0.448609	0.0143454
1			A	16.9s : 774.456m/z	16.9	774.456	0.40547	0.499985										7.14049	0.181535	0.447939	0.0183326	0.46588	0.0136907	0.446594	0.0189187	2.12522	1.434	0.0581192	1.30548	0.480457	0.0215162	0.443716	0.014838	0.453473	0.0306567	0.442871	0.0106603	0.455129	0.44846	0.0194178	0.592813	0.501804	0.0198703	0.427396	0.0180771	0.430959	0.0197914	0.448609	0.0143454
1	1		AH	573.1s : 803.128m/z	573.1	803.128	0.60779	0.499446										8.00902	0.203616	0.447939	0.0183326	0.46588	0.0136907	0.446594	0.0189187	2.34236	1.46659	0.0636394	1.34672	5.8518	0.26206	0.443716	0.014838	0.453473	0.0306567	0.442871	0.0106603	1.79797	1.37642	0.0795538	1.40112	0.501804	0.0198703	0.427396	0.0180771	0.430959	0.0197914	0.448609	0.0143454
1	1	1	AHR	653.6s : 753.265m/z	653.6	753.265	0.84336	0.498957										0.475394	0.0120861	0.447939	0.0183326	0.46588	0.0136907	7.58623	0.321369	2.24386	1.44553	0.0913696	1.52079	0.480457	0.0215162	0.443716	0.014838	0.453473	0.0306567	17.9339	0.431684	4.82788	1.62986	0.124674	1.49109	0.501804	0.0198703	11.3048	0.478148	0.430959	0.0197914	0.448609	0.0143454
1	1	1	AHR	538.2s : 465.258m/z	538.2	465.258	0.66113	0.498374										0.475394	0.0120861	7.55734	0.309296	0.46588	0.0136907	10.3194	0.437153	4.70451	1.02617	0.193057	1.06102	0.480457	0.0215162	0.443716	0.014838	0.453473	0.0306567	7.61163	0.183219	2.24732	1.44888	0.0625574	1.20339	0.501804	0.0198703	0.427396	0.0180771	0.430959	0.0197914	8.16713	0.261164
1			A	17.0s : 811.286m/z	17	811.286	0.40181	0.498275										0.475394	0.0120861	7.07185	0.289427	0.46588	0.0136907	0.446594	0.0189187	2.11493	1.42517	0.0835305	1.49204	0.480457	0.0215162	0.443716	0.014838	0.453473	0.0306567	0.442871	0.0106603	0.455129	0.44846	0.0194178	0.592813	0.501804	0.0198703	0.427396	0.0180771	0.430959	0.0197914	0.448609	0.0143454
1			A	17.4s : 964.497m/z	17.4	964.497	0.40162	0.497933										0.475394	0.0120861	0.447939	0.0183326	0.46588	0.0136907	7.05328	0.298792	2.11062	1.42409	0.0857253	1.50329	0.480457	0.0215162	0.443716	0.014838	0.453473	0.0306567	0.442871	0.0106603	0.455129	0.44846	0.0194178	0.592813	0.501804	0.0198703	0.427396	0.0180771	0.430959	0.0197914	0.448609	0.0143454
	1		H	16.3s : 833.783m/z	16.3	833.783	0.40543	0.497613										0.475394	0.0120861	0.447939	0.0183326	0.46588	0.0136907	0.446594	0.0189187	0.458952	0.447999	0.015757	0.484369	0.480457	0.0215162	0.443716	0.014838	3.98985	0.269731	0.442871	0.0106603	1.33922	1.22715	0.0791863	1.46029	0.501804	0.0198703	0.427396	0.0180771	0.430959	0.0197914	0.448609	0.0143454
1	1	1	AHR	708.0s : 901.326m/z	708	901.326	0.92207	0.4976										28.0327	0.712683	0.447939	0.0183326	16.6721	0.489938	13.4114	0.568137	14.641	0.806637	0.447273	0.733816	18.5924	0.832619	18.6743	0.624477	10.356	0.700106	0.442871	0.0106603	12.0164	0.767011	0.541965	0.734333	27.8662	1.10344	15.4806	0.654764	14.5352	0.667516	0.448609	0.0143454
		1	R	541.3s : 387.169m/z	541.3	387.169	0.40318	0.497393										0.475394	0.0120861	0.447939	0.0183326	0.46588	0.0136907	0.446594	0.0189187	0.458952	0.447999	0.015757	0.484369	0.480457	0.0215162	0.443716	0.014838	0.453473	0.0306567	0.442871	0.0106603	0.455129	0.44846	0.0194178	0.592813	0.501804	0.0198703	4.43328	0.187509	0.430959	0.0197914	0.448609	0.0143454
1			A	1021.5s : 460.452m/z	1021.5	460.452	0.4042	0.496935										0.475394	0.0120861	0.447939	0.0183326	7.05194	0.207233	0.446594	0.0189187	2.10547	1.42823	0.0641427	1.36404	0.480457	0.0215162	0.443716	0.014838	0.453473	0.0306567	0.442871	0.0106603	0.455129	0.44846	0.0194178	0.592813	0.501804	0.0198703	0.427396	0.0180771	0.430959	0.0197914	0.448609	0.0143454
1			A	17.5s : 895.398m/z	17.5	895.398	0.40159	0.496362										0.475394	0.0120861	0.447939	0.0183326	0.46588	0.0136907	7.01136	0.297016	2.10014	1.42229	0.0852813	1.50182	0.480457	0.0215162	0.443716	0.014838	0.453473	0.0306567	0.442871	0.0106603	0.455129	0.44846	0.0194178	0.592813	0.501804	0.0198703	0.427396	0.0180771	0.430959	0.0197914	0.448609	0.0143454
	1		H	546.6s : 531.331m/z	546.6	531.331	0.40262	0.495882										0.475394	0.0120861	0.447939	0.0183326	0.46588	0.0136907	0.446594	0.0189187	0.458952	0.447999	0.015757	0.484369	0.480457	0.0215162	0.443716	0.014838	0.453473	0.0306567	3.77811	0.0909423	1.28894	1.20136	0.0394883	0.886665	0.501804	0.0198703	0.427396	0.0180771	0.430959	0.0197914	0.448609	0.0143454
1			A	16.9s : 892.189m/z	16.9	892.189	0.40177	0.495503										0.475394	0.0120861	6.99784	0.286398	0.46588	0.0136907	0.446594	0.0189187	2.09643	1.422	0.0827733	1.48935	0.480457	0.0215162	0.443716	0.014838	0.453473	0.0306567	0.442871	0.0106603	0.455129	0.44846	0.0194178	0.592813	0.501804	0.0198703	0.427396	0.0180771	0.430959	0.0197914	0.448609	0.0143454
1	1	1	AHR	493.5s : 415.246m/z	493.5	415.246	0.57609	0.494337										6.0699	0.154317	0.447939	0.0183326	0.46588	0.0136907	5.40172	0.228828	3.09636	0.965647	0.103792	0.989917	7.612	0.340887	0.443716	0.014838	5.87947	0.397476	5.48969	0.132142	4.85622	0.708705	0.221336	0.830341	0.501804	0.0198703	6.3139	0.267051	7.58501	0.348336	7.2427	0.231603
1			A	713.2s : 301.146m/z	713.2	301.146	0.40156	0.493933										0.475394	0.0120861	0.447939	0.0183326	0.46588	0.0136907	6.9468	0.294281	2.084	1.41948	0.0845976	1.49952	0.480457	0.0215162	0.443716	0.014838	0.453473	0.0306567	0.442871	0.0106603	0.455129	0.44846	0.0194178	0.592813	0.501804	0.0198703	0.427396	0.0180771	0.430959	0.0197914	0.448609	0.0143454
	1		H	843.1s : 533.322m/z	843.1	533.322	0.40259	0.493737										0.475394	0.0120861	0.447939	0.0183326	0.46588	0.0136907	0.446594	0.0189187	0.458952	0.447999	0.015757	0.484369	0.480457	0.0215162	0.443716	0.014838	0.453473	0.0306567	3.74916	0.0902456	1.2817	1.19812	0.0393141	0.883086	0.501804	0.0198703	0.427396	0.0180771	0.430959	0.0197914	0.448609	0.0143454
		1	R	765.3s : 298.647m/z	765.3	298.647	0.40315	0.493513										0.475394	0.0120861	0.447939	0.0183326	0.46588	0.0136907	0.446594	0.0189187	0.458952	0.447999	0.015757	0.484369	0.480457	0.0215162	0.443716	0.014838	0.453473	0.0306567	0.442871	0.0106603	0.455129	0.44846	0.0194178	0.592813	0.501804	0.0198703	4.37102	0.184876	0.430959	0.0197914	0.448609	0.0143454
	1		H	506.9s : 461.101m/z	506.9	461.101	0.40259	0.493185										0.475394	0.0120861	0.447939	0.0183326	0.46588	0.0136907	0.446594	0.0189187	0.458952	0.447999	0.015757	0.484369	0.480457	0.0215162	0.443716	0.014838	0.453473	0.0306567	3.74173	0.0900668	1.27985	1.19729	0.0392694	0.882164	0.501804	0.0198703	0.427396	0.0180771	0.430959	0.0197914	0.448609	0.0143454
	1		H	695.6s : 933.385m/z	695.6	933.385	0.40288	0.492947										0.475394	0.0120861	0.447939	0.0183326	0.46588	0.0136907	0.446594	0.0189187	0.458952	0.447999	0.015757	0.484369	0.480457	0.0215162	3.83274	0.128168	0.453473	0.0306567	0.442871	0.0106603	1.30238	1.20762	0.0477503	1.08047	0.501804	0.0198703	0.427396	0.0180771	0.430959	0.0197914	0.448609	0.0143454
1	1	1	AHR	577.0s : 134.524m/z	577	134.524	0.66466	0.492924										2.33013	0.0592396	0.447939	0.0183326	0.46588	0.0136907	0.446594	0.0189187	0.922636	0.987826	0.0275454	0.804185	0.480457	0.0215162	0.443716	0.014838	4.37477	0.295752	0.442871	0.0106603	1.43545	1.26402	0.0856917	1.48495	10.1174	0.400624	0.427396	0.0180771	0.430959	0.0197914	0.448609	0.0143454
1			A	17.1s : 487.239m/z	17.1	487.239	0.40154	0.492752										0.475394	0.0120861	0.447939	0.0183326	0.46588	0.0136907	6.9155	0.292955	2.07618	1.41811	0.0842661	1.49839	0.480457	0.0215162	0.443716	0.014838	0.453473	0.0306567	0.442871	0.0106603	0.455129	0.44846	0.0194178	0.592813	0.501804	0.0198703	0.427396	0.0180771	0.430959	0.0197914	0.448609	0.0143454
		1	R	504.5s : 309.080m/z	504.5	309.08	0.40786	0.491996										0.475394	0.0120861	0.447939	0.0183326	0.46588	0.0136907	0.446594	0.0189187	0.458952	0.447999	0.015757	0.484369	0.480457	0.0215162	0.443716	0.014838	0.453473	0.0306567	0.442871	0.0106603	0.455129	0.44846	0.0194178	0.592813	0.501804	0.0198703	0.427396	0.0180771	0.430959	0.0197914	4.52658	0.144749
1			A	734.1s : 526.319m/z	734.1	526.319	0.40547	0.491843										6.92466	0.176048	0.447939	0.0183326	0.46588	0.0136907	0.446594	0.0189187	2.07127	1.42485	0.0567474	1.29402	0.480457	0.0215162	0.443716	0.014838	0.453473	0.0306567	0.442871	0.0106603	0.455129	0.44846	0.0194178	0.592813	0.501804	0.0198703	0.427396	0.0180771	0.430959	0.0197914	0.448609	0.0143454
1			A	678.3s : 658.300m/z	678.3	658.3	0.40152	0.491798										0.475394	0.0120861	0.447939	0.0183326	0.46588	0.0136907	6.89031	0.291888	2.06988	1.41699	0.0839994	1.49747	0.480457	0.0215162	0.443716	0.014838	0.453473	0.0306567	0.442871	0.0106603	0.455129	0.44846	0.0194178	0.592813	0.501804	0.0198703	0.427396	0.0180771	0.430959	0.0197914	0.448609	0.0143454
	1		H	413.5s : 333.075m/z	413.5	333.075	0.40257	0.491531										0.475394	0.0120861	0.447939	0.0183326	0.46588	0.0136907	0.446594	0.0189187	0.458952	0.447999	0.015757	0.484369	0.480457	0.0215162	0.443716	0.014838	0.453473	0.0306567	3.71953	0.0895322	1.27429	1.19478	0.0391358	0.879397	0.501804	0.0198703	0.427396	0.0180771	0.430959	0.0197914	0.448609	0.0143454
1			A	17.5s : 963.354m/z	17.5	963.354	0.4017	0.491045										0.475394	0.0120861	6.87968	0.281562	0.46588	0.0136907	0.446594	0.0189187	2.06689	1.41681	0.0815643	1.48496	0.480457	0.0215162	0.443716	0.014838	0.453473	0.0306567	0.442871	0.0106603	0.455129	0.44846	0.0194178	0.592813	0.501804	0.0198703	0.427396	0.0180771	0.430959	0.0197914	0.448609	0.0143454
		1	R	766.4s : 772.328m/z	766.4	772.328	0.40313	0.491011										0.475394	0.0120861	0.447939	0.0183326	0.46588	0.0136907	0.446594	0.0189187	0.458952	0.447999	0.015757	0.484369	0.480457	0.0215162	0.443716	0.014838	0.453473	0.0306567	0.442871	0.0106603	0.455129	0.44846	0.0194178	0.592813	0.501804	0.0198703	4.33114	0.183189	0.430959	0.0197914	0.448609	0.0143454
	1		H	477.5s : 659.320m/z	477.5	659.32	0.40543	0.490897										0.475394	0.0120861	0.447939	0.0183326	0.46588	0.0136907	0.446594	0.0189187	0.458952	0.447999	0.015757	0.484369	0.480457	0.0215162	0.443716	0.014838	3.89488	0.26331	0.442871	0.0106603	1.31548	1.21726	0.0775811	1.45358	0.501804	0.0198703	0.427396	0.0180771	0.430959	0.0197914	0.448609	0.0143454
1	1		AH	677.8s : 613.280m/z	677.8	613.28	0.61026	0.490679										0.475394	0.0120861	0.447939	0.0183326	7.30262	0.2146	0.446594	0.0189187	2.16814	1.43855	0.0659843	1.37571	0.480457	0.0215162	5.64454	0.188755	0.453473	0.0306567	0.442871	0.0106603	1.75533	1.35515	0.0628971	1.24393	0.501804	0.0198703	0.427396	0.0180771	0.430959	0.0197914	0.448609	0.0143454
		1	R	18.3s : 300.891m/z	18.3	300.891	0.40312	0.490049										0.475394	0.0120861	0.447939	0.0183326	0.46588	0.0136907	0.446594	0.0189187	0.458952	0.447999	0.015757	0.484369	0.480457	0.0215162	0.443716	0.014838	0.453473	0.0306567	0.442871	0.0106603	0.455129	0.44846	0.0194178	0.592813	0.501804	0.0198703	4.31586	0.182543	0.430959	0.0197914	0.448609	0.0143454
	1		H	507.2s : 376.711m/z	507.2	376.711	0.40285	0.489473										0.475394	0.0120861	0.447939	0.0183326	0.46588	0.0136907	0.446594	0.0189187	0.458952	0.447999	0.015757	0.484369	0.480457	0.0215162	3.7849	0.126568	0.453473	0.0306567	0.442871	0.0106603	1.29043	1.20237	0.0473504	1.07487	0.501804	0.0198703	0.427396	0.0180771	0.430959	0.0197914	0.448609	0.0143454
1	1		AH	637.9s : 519.185m/z	637.9	519.185	0.60544	0.489233										7.82605	0.198964	0.447939	0.0183326	0.46588	0.0136907	0.446594	0.0189187	2.29662	1.46023	0.0624765	1.33862	5.58062	0.249916	0.443716	0.014838	0.453473	0.0306567	0.442871	0.0106603	1.73017	1.36048	0.0765177	1.3861	0.501804	0.0198703	0.427396	0.0180771	0.430959	0.0197914	0.448609	0.0143454
1			A	829.5s : 265.051m/z	829.5	265.051	0.094932	0.489143										0.475394	0.0120861	2.59989	0.106405	0.46588	0.0136907	2.56916	0.108835	1.52758	0.823888	0.0602541	0.904569	0.480457	0.0215162	0.443716	0.014838	0.453473	0.0306567	0.442871	0.0106603	0.455129	0.44846	0.0194178	0.592813	0.501804	0.0198703	0.427396	0.0180771	0.430959	0.0197914	0.448609	0.0143454
1			A	16.4s : 937.483m/z	16.4	937.483	0.40547	0.488613										6.84002	0.173896	0.447939	0.0183326	0.46588	0.0136907	0.446594	0.0189187	2.05011	1.42114	0.0562095	1.28938	0.480457	0.0215162	0.443716	0.014838	0.453473	0.0306567	0.442871	0.0106603	0.455129	0.44846	0.0194178	0.592813	0.501804	0.0198703	0.427396	0.0180771	0.430959	0.0197914	0.448609	0.0143454
1			A	18.5s : 987.307m/z	18.5	987.307	0.40416	0.48791										0.475394	0.0120861	0.447939	0.0183326	6.81393	0.200239	0.446594	0.0189187	2.04596	1.41786	0.0623941	1.35233	0.480457	0.0215162	0.443716	0.014838	0.453473	0.0306567	0.442871	0.0106603	0.455129	0.44846	0.0194178	0.592813	0.501804	0.0198703	0.427396	0.0180771	0.430959	0.0197914	0.448609	0.0143454
1			A	17.1s : 741.489m/z	17.1	741.489	0.40547	0.487333										6.80662	0.173047	0.447939	0.0183326	0.46588	0.0136907	0.446594	0.0189187	2.04176	1.41965	0.0559971	1.28753	0.480457	0.0215162	0.443716	0.014838	0.453473	0.0306567	0.442871	0.0106603	0.455129	0.44846	0.0194178	0.592813	0.501804	0.0198703	0.427396	0.0180771	0.430959	0.0197914	0.448609	0.0143454
1			A	17.1s : 775.174m/z	17.1	775.174	0.40415	0.486919										0.475394	0.0120861	0.447939	0.0183326	6.78806	0.199479	0.446594	0.0189187	2.0395	1.4167	0.062204	1.35102	0.480457	0.0215162	0.443716	0.014838	0.453473	0.0306567	0.442871	0.0106603	0.455129	0.44846	0.0194178	0.592813	0.501804	0.0198703	0.427396	0.0180771	0.430959	0.0197914	0.448609	0.0143454
1			A	17.0s : 799.296m/z	17	799.296	0.40547	0.486866										6.79447	0.172738	0.447939	0.0183326	0.46588	0.0136907	0.446594	0.0189187	2.03872	1.41911	0.0559199	1.28685	0.480457	0.0215162	0.443716	0.014838	0.453473	0.0306567	0.442871	0.0106603	0.455129	0.44846	0.0194178	0.592813	0.501804	0.0198703	0.427396	0.0180771	0.430959	0.0197914	0.448609	0.0143454
1	1	1	AHR	738.2s : 819.423m/z	738.2	819.423	0.84638	0.486225										0.475394	0.0120861	0.447939	0.0183326	14.7859	0.434509	0.446594	0.0189187	4.03896	1.6	0.120962	1.56211	0.480457	0.0215162	0.443716	0.014838	0.453473	0.0306567	26.7702	0.644382	7.03697	1.67965	0.177848	1.57948	19.1803	0.759494	0.427396	0.0180771	12.2424	0.562224	0.448609	0.0143454
1			A	711.7s : 712.266m/z	711.7	712.266	0.40142	0.485317										0.475394	0.0120861	0.447939	0.0183326	0.46588	0.0136907	6.72032	0.284687	2.02738	1.40929	0.0821991	1.49115	0.480457	0.0215162	0.443716	0.014838	0.453473	0.0306567	0.442871	0.0106603	0.455129	0.44846	0.0194178	0.592813	0.501804	0.0198703	0.427396	0.0180771	0.430959	0.0197914	0.448609	0.0143454
1			A	1036.8s : 331.955m/z	1036.8	331.955	0.40142	0.485299										0.475394	0.0120861	0.447939	0.0183326	0.46588	0.0136907	6.71985	0.284667	2.02727	1.40926	0.0821941	1.49113	0.480457	0.0215162	0.443716	0.014838	0.453473	0.0306567	0.442871	0.0106603	0.455129	0.44846	0.0194178	0.592813	0.501804	0.0198703	0.427396	0.0180771	0.430959	0.0197914	0.448609	0.0143454
		1	R	628.6s : 218.545m/z	628.6	218.545	0.40307	0.484349										0.475394	0.0120861	0.447939	0.0183326	0.46588	0.0136907	0.446594	0.0189187	0.458952	0.447999	0.015757	0.484369	0.480457	0.0215162	0.443716	0.014838	0.453473	0.0306567	0.442871	0.0106603	0.455129	0.44846	0.0194178	0.592813	0.501804	0.0198703	4.22593	0.178739	0.430959	0.0197914	0.448609	0.0143454
		1	R	635.4s : 445.232m/z	635.4	445.232	0.40307	0.484328										0.475394	0.0120861	0.447939	0.0183326	0.46588	0.0136907	0.446594	0.0189187	0.458952	0.447999	0.015757	0.484369	0.480457	0.0215162	0.443716	0.014838	0.453473	0.0306567	0.442871	0.0106603	0.455129	0.44846	0.0194178	0.592813	0.501804	0.0198703	4.2256	0.178725	0.430959	0.0197914	0.448609	0.0143454
		1	R	830.4s : 189.073m/z	830.4	189.073	0.40795	0.483952										0.475394	0.0120861	0.447939	0.0183326	0.46588	0.0136907	0.446594	0.0189187	0.458952	0.447999	0.015757	0.484369	0.480457	0.0215162	0.443716	0.014838	0.453473	0.0306567	0.442871	0.0106603	0.455129	0.44846	0.0194178	0.592813	0.501804	0.0198703	0.427396	0.0180771	0.430959	0.0197914	4.39511	0.140545
1			A	18.7s : 196.959m/z	18.7	196.959	0.40414	0.483945										0.475394	0.0120861	0.447939	0.0183326	6.71074	0.197207	0.446594	0.0189187	2.02017	1.41318	0.061636	1.34705	0.480457	0.0215162	0.443716	0.014838	0.453473	0.0306567	0.442871	0.0106603	0.455129	0.44846	0.0194178	0.592813	0.501804	0.0198703	0.427396	0.0180771	0.430959	0.0197914	0.448609	0.0143454
		1	R	1017.3s : 402.881m/z	1017.3	402.881	0.40306	0.483436										0.475394	0.0120861	0.447939	0.0183326	0.46588	0.0136907	0.446594	0.0189187	0.458952	0.447999	0.015757	0.484369	0.480457	0.0215162	0.443716	0.014838	0.453473	0.0306567	0.442871	0.0106603	0.455129	0.44846	0.0194178	0.592813	0.501804	0.0198703	4.21164	0.178135	0.430959	0.0197914	0.448609	0.0143454
1			A	710.6s : 669.285m/z	710.6	669.285	0.40413	0.482748										0.475394	0.0120861	0.447939	0.0183326	6.67976	0.196296	0.446594	0.0189187	2.01242	1.41175	0.0614084	1.34544	0.480457	0.0215162	0.443716	0.014838	0.453473	0.0306567	0.442871	0.0106603	0.455129	0.44846	0.0194178	0.592813	0.501804	0.0198703	0.427396	0.0180771	0.430959	0.0197914	0.448609	0.0143454
1	1		AH	592.2s : 471.190m/z	592.2	471.19	0.58665	0.482485										8.27111	0.210279	0.447939	0.0183326	0.46588	0.0136907	0.446594	0.0189187	2.40788	1.47528	0.0653052	1.35782	4.98313	0.223159	0.443716	0.014838	0.453473	0.0306567	0.442871	0.0106603	1.5808	1.32065	0.0698284	1.34856	0.501804	0.0198703	0.427396	0.0180771	0.430959	0.0197914	0.448609	0.0143454
1			A	610.6s : 501.229m/z	610.6	501.229	0.40548	0.482162										6.67263	0.16964	0.447939	0.0183326	0.46588	0.0136907	0.446594	0.0189187	2.00826	1.41356	0.0551455	1.27994	0.480457	0.0215162	0.443716	0.014838	0.453473	0.0306567	0.442871	0.0106603	0.455129	0.44846	0.0194178	0.592813	0.501804	0.0198703	0.427396	0.0180771	0.430959	0.0197914	0.448609	0.0143454
		1	R	618.9s : 222.570m/z	618.9	222.57	0.40797	0.482118										0.475394	0.0120861	0.447939	0.0183326	0.46588	0.0136907	0.446594	0.0189187	0.458952	0.447999	0.015757	0.484369	0.480457	0.0215162	0.443716	0.014838	0.453473	0.0306567	0.442871	0.0106603	0.455129	0.44846	0.0194178	0.592813	0.501804	0.0198703	0.427396	0.0180771	0.430959	0.0197914	4.36545	0.139596
		1	R	786.1s : 732.792m/z	786.1	732.792	0.40797	0.481801										0.475394	0.0120861	0.447939	0.0183326	0.46588	0.0136907	0.446594	0.0189187	0.458952	0.447999	0.015757	0.484369	0.480457	0.0215162	0.443716	0.014838	0.453473	0.0306567	0.442871	0.0106603	0.455129	0.44846	0.0194178	0.592813	0.501804	0.0198703	0.427396	0.0180771	0.430959	0.0197914	4.36033	0.139432
1			A	116.4s : 127.037m/z	116.4	127.037	0.40155	0.481324										0.475394	0.0120861	6.62573	0.271168	0.46588	0.0136907	0.446594	0.0189187	2.0034	1.40516	0.0789659	1.47506	0.480457	0.0215162	0.443716	0.014838	0.453473	0.0306567	0.442871	0.0106603	0.455129	0.44846	0.0194178	0.592813	0.501804	0.0198703	0.427396	0.0180771	0.430959	0.0197914	0.448609	0.0143454
1	1	1	AHR	619.1s : 329.154m/z	619.1	329.154	0.89094	0.480683										37.5806	0.955422	17.5483	0.718191	25.8812	0.760562	15.278	0.647206	24.072	0.57608	0.770345	0.471173	22.0915	0.989321	32.2679	1.07905	13.537	0.915157	43.6001	1.04949	27.8741	0.602233	1.00826	0.45152	22.8233	0.903748	21.9458	0.928218	19.0951	0.876927	43.4331	1.38888
	1		H	1019.2s : 777.457m/z	1019.2	777.457	0.40245	0.480348										0.475394	0.0120861	0.447939	0.0183326	0.46588	0.0136907	0.446594	0.0189187	0.458952	0.447999	0.015757	0.484369	0.480457	0.0215162	0.443716	0.014838	0.453473	0.0306567	3.57134	0.0859652	1.23725	1.17747	0.038244	0.860561	0.501804	0.0198703	0.427396	0.0180771	0.430959	0.0197914	0.448609	0.0143454
1			A	17.2s : 783.497m/z	17.2	783.497	0.40412	0.480027										0.475394	0.0120861	0.447939	0.0183326	6.6096	0.194234	0.446594	0.0189187	1.99488	1.40847	0.060893	1.34175	0.480457	0.0215162	0.443716	0.014838	0.453473	0.0306567	0.442871	0.0106603	0.455129	0.44846	0.0194178	0.592813	0.501804	0.0198703	0.427396	0.0180771	0.430959	0.0197914	0.448609	0.0143454
		1	R	850.2s : 243.148m/z	850.2	243.148	0.408	0.479489										0.475394	0.0120861	0.447939	0.0183326	0.46588	0.0136907	0.446594	0.0189187	0.458952	0.447999	0.015757	0.484369	0.480457	0.0215162	0.443716	0.014838	0.453473	0.0306567	0.442871	0.0106603	0.455129	0.44846	0.0194178	0.592813	0.501804	0.0198703	0.427396	0.0180771	0.430959	0.0197914	4.32312	0.138242
		1	R	518.7s : 333.171m/z	518.7	333.171	0.4039	0.479393										0.475394	0.0120861	0.447939	0.0183326	0.46588	0.0136907	0.446594	0.0189187	0.458952	0.447999	0.015757	0.484369	0.480457	0.0215162	0.443716	0.014838	0.453473	0.0306567	0.442871	0.0106603	0.455129	0.44846	0.0194178	0.592813	0.501804	0.0198703	0.427396	0.0180771	4.20239	0.192992	0.448609	0.0143454
		1	R	705.9s : 822.299m/z	705.9	822.299	0.408	0.479374										0.475394	0.0120861	0.447939	0.0183326	0.46588	0.0136907	0.446594	0.0189187	0.458952	0.447999	0.015757	0.484369	0.480457	0.0215162	0.443716	0.014838	0.453473	0.0306567	0.442871	0.0106603	0.455129	0.44846	0.0194178	0.592813	0.501804	0.0198703	0.427396	0.0180771	0.430959	0.0197914	4.32126	0.138183
1			A	18.5s : 845.328m/z	18.5	845.328	0.40548	0.479154										6.59536	0.167676	0.447939	0.0183326	0.46588	0.0136907	0.446594	0.0189187	1.98894	1.40996	0.0546544	1.27547	0.480457	0.0215162	0.443716	0.014838	0.453473	0.0306567	0.442871	0.0106603	0.455129	0.44846	0.0194178	0.592813	0.501804	0.0198703	0.427396	0.0180771	0.430959	0.0197914	0.448609	0.0143454
1			A	791.3s : 302.662m/z	791.3	302.662	0.40149	0.477422										0.475394	0.0120861	6.52519	0.267054	0.46588	0.0136907	0.446594	0.0189187	1.97827	1.40035	0.0779373	1.47096	0.480457	0.0215162	0.443716	0.014838	0.453473	0.0306567	0.442871	0.0106603	0.455129	0.44846	0.0194178	0.592813	0.501804	0.0198703	0.427396	0.0180771	0.430959	0.0197914	0.448609	0.0143454
1	1	1	AHR	574.0s : 255.018m/z	574	255.018	0.75965	0.476686										0.475394	0.0120861	0.447939	0.0183326	0.46588	0.0136907	6.64235	0.281384	2.00789	1.40564	0.0813733	1.48816	7.08974	0.317498	0.443716	0.014838	3.96893	0.268316	0.442871	0.0106603	2.98631	1.03037	0.152828	1.02623	0.501804	0.0198703	0.427396	0.0180771	0.430959	0.0197914	4.63834	0.148323
		1	R	537.7s : 168.058m/z	537.7	168.058	0.40804	0.476208										0.475394	0.0120861	0.447939	0.0183326	0.46588	0.0136907	0.446594	0.0189187	0.458952	0.447999	0.015757	0.484369	0.480457	0.0215162	0.443716	0.014838	0.453473	0.0306567	0.442871	0.0106603	0.455129	0.44846	0.0194178	0.592813	0.501804	0.0198703	0.427396	0.0180771	0.430959	0.0197914	4.27061	0.136563
1			A	17.3s : 607.360m/z	17.3	607.36	0.40409	0.475249										0.475394	0.0120861	0.447939	0.0183326	6.48737	0.190643	0.446594	0.0189187	1.96433	1.40262	0.059995	1.33518	0.480457	0.0215162	0.443716	0.014838	0.453473	0.0306567	0.442871	0.0106603	0.455129	0.44846	0.0194178	0.592813	0.501804	0.0198703	0.427396	0.0180771	0.430959	0.0197914	0.448609	0.0143454
1	1		AH	581.4s : 517.221m/z	581.4	517.221	0.61208	0.475165										0.475394	0.0120861	0.447939	0.0183326	4.26333	0.125285	0.446594	0.0189187	1.40831	1.25299	0.0436556	1.17013	0.480457	0.0215162	5.26306	0.175999	0.453473	0.0306567	0.442871	0.0106603	1.65997	1.33062	0.0597079	1.21594	0.501804	0.0198703	0.427396	0.0180771	0.430959	0.0197914	0.448609	0.0143454
1	1		AH	504.3s : 291.072m/z	504.3	291.072	0.61517	0.475036										0.475394	0.0120861	4.50371	0.184322	0.46588	0.0136907	0.446594	0.0189187	1.47289	1.26943	0.0572542	1.35786	0.480457	0.0215162	0.443716	0.014838	0.453473	0.0306567	5.14954	0.123954	1.6318	1.32256	0.0477412	1.03117	0.501804	0.0198703	0.427396	0.0180771	0.430959	0.0197914	0.448609	0.0143454
		1	R	542.4s : 246.230m/z	542.4	246.23	0.40807	0.473848										0.475394	0.0120861	0.447939	0.0183326	0.46588	0.0136907	0.446594	0.0189187	0.458952	0.447999	0.015757	0.484369	0.480457	0.0215162	0.443716	0.014838	0.453473	0.0306567	0.442871	0.0106603	0.455129	0.44846	0.0194178	0.592813	0.501804	0.0198703	0.427396	0.0180771	0.430959	0.0197914	4.23305	0.135362
		1	R	476.5s : 915.188m/z	476.5	915.188	0.40808	0.472888										0.475394	0.0120861	0.447939	0.0183326	0.46588	0.0136907	0.446594	0.0189187	0.458952	0.447999	0.015757	0.484369	0.480457	0.0215162	0.443716	0.014838	0.453473	0.0306567	0.442871	0.0106603	0.455129	0.44846	0.0194178	0.592813	0.501804	0.0198703	0.427396	0.0180771	0.430959	0.0197914	4.21783	0.134876
	1		H	17.7s : 640.835m/z	17.7	640.835	0.40268	0.472659										0.475394	0.0120861	0.447939	0.0183326	0.46588	0.0136907	0.446594	0.0189187	0.458952	0.447999	0.015757	0.484369	0.480457	0.0215162	3.55817	0.118987	0.453473	0.0306567	0.442871	0.0106603	1.23374	1.17615	0.0454549	1.04716	0.501804	0.0198703	0.427396	0.0180771	0.430959	0.0197914	0.448609	0.0143454
	1		H	736.3s : 779.327m/z	736.3	779.327	0.40546	0.471574										0.475394	0.0120861	0.447939	0.0183326	0.46588	0.0136907	0.446594	0.0189187	0.458952	0.447999	0.015757	0.484369	0.480457	0.0215162	0.443716	0.014838	3.62884	0.245324	0.442871	0.0106603	1.24897	1.18761	0.0730847	1.43324	0.501804	0.0198703	0.427396	0.0180771	0.430959	0.0197914	0.448609	0.0143454
1			A	17.1s : 758.196m/z	17.1	758.196	0.40139	0.471336										0.475394	0.0120861	6.37007	0.260705	0.46588	0.0136907	0.446594	0.0189187	1.93949	1.39268	0.0763502	1.46442	0.480457	0.0215162	0.443716	0.014838	0.453473	0.0306567	0.442871	0.0106603	0.455129	0.44846	0.0194178	0.592813	0.501804	0.0198703	0.427396	0.0180771	0.430959	0.0197914	0.448609	0.0143454
1			A	16.9s : 781.410m/z	16.9	781.41	0.40139	0.47126										0.475394	0.0120861	6.36814	0.260626	0.46588	0.0136907	0.446594	0.0189187	1.939	1.39258	0.0763304	1.46434	0.480457	0.0215162	0.443716	0.014838	0.453473	0.0306567	0.442871	0.0106603	0.455129	0.44846	0.0194178	0.592813	0.501804	0.0198703	0.427396	0.0180771	0.430959	0.0197914	0.448609	0.0143454
		1	R	115.9s : 551.134m/z	115.9	551.134	0.40386	0.471133										0.475394	0.0120861	0.447939	0.0183326	0.46588	0.0136907	0.446594	0.0189187	0.458952	0.447999	0.015757	0.484369	0.480457	0.0215162	0.443716	0.014838	0.453473	0.0306567	0.442871	0.0106603	0.455129	0.44846	0.0194178	0.592813	0.501804	0.0198703	0.427396	0.0180771	4.07371	0.187082	0.448609	0.0143454
1		1	AR	486.0s : 144.537m/z	486	144.537	0.59044	0.470051										0.475394	0.0120861	6.10107	0.249696	0.46588	0.0136907	0.446594	0.0189187	1.87223	1.37863	0.0735979	1.45242	0.480457	0.0215162	0.443716	0.014838	0.453473	0.0306567	0.442871	0.0106603	0.455129	0.44846	0.0194178	0.592813	0.501804	0.0198703	0.427396	0.0180771	3.93672	0.180791	0.448609	0.0143454
		1	R	648.6s : 221.565m/z	648.6	221.565	0.40385	0.4697										0.475394	0.0120861	0.447939	0.0183326	0.46588	0.0136907	0.446594	0.0189187	0.458952	0.447999	0.015757	0.484369	0.480457	0.0215162	0.443716	0.014838	0.453473	0.0306567	0.442871	0.0106603	0.455129	0.44846	0.0194178	0.592813	0.501804	0.0198703	0.427396	0.0180771	4.0516	0.186067	0.448609	0.0143454
	1		H	1060.1s : 603.274m/z	1060.1	603.274	0.40264	0.469376										0.475394	0.0120861	0.447939	0.0183326	0.46588	0.0136907	0.446594	0.0189187	0.458952	0.447999	0.015757	0.484369	0.480457	0.0215162	3.51483	0.117537	0.453473	0.0306567	0.442871	0.0106603	1.22291	1.17087	0.0450926	1.04163	0.501804	0.0198703	0.427396	0.0180771	0.430959	0.0197914	0.448609	0.0143454
1			A	18.2s : 724.305m/z	18.2	724.305	0.40549	0.469349										6.3468	0.161357	0.447939	0.0183326	0.46588	0.0136907	0.446594	0.0189187	1.9268	1.39789	0.0530746	1.26052	0.480457	0.0215162	0.443716	0.014838	0.453473	0.0306567	0.442871	0.0106603	0.455129	0.44846	0.0194178	0.592813	0.501804	0.0198703	0.427396	0.0180771	0.430959	0.0197914	0.448609	0.0143454
		1	R	1019.9s : 282.947m/z	1019.9	282.947	0.40813	0.469016										0.475394	0.0120861	0.447939	0.0183326	0.46588	0.0136907	0.446594	0.0189187	0.458952	0.447999	0.015757	0.484369	0.480457	0.0215162	0.443716	0.014838	0.453473	0.0306567	0.442871	0.0106603	0.455129	0.44846	0.0194178	0.592813	0.501804	0.0198703	0.427396	0.0180771	0.430959	0.0197914	4.15676	0.132923
1			A	642.0s : 471.153m/z	642	471.153	0.40406	0.468725										0.475394	0.0120861	0.447939	0.0183326	6.32247	0.185797	0.446594	0.0189187	1.9231	1.39445	0.0587835	1.326	0.480457	0.0215162	0.443716	0.014838	0.453473	0.0306567	0.442871	0.0106603	0.455129	0.44846	0.0194178	0.592813	0.501804	0.0198703	0.427396	0.0180771	0.430959	0.0197914	0.448609	0.0143454
1			A	17.0s : 808.177m/z	17	808.177	0.40132	0.466872										0.475394	0.0120861	6.25755	0.2561	0.46588	0.0136907	0.446594	0.0189187	1.91135	1.38692	0.0751989	1.45951	0.480457	0.0215162	0.443716	0.014838	0.453473	0.0306567	0.442871	0.0106603	0.455129	0.44846	0.0194178	0.592813	0.501804	0.0198703	0.427396	0.0180771	0.430959	0.0197914	0.448609	0.0143454
		1	R	537.2s : 302.077m/z	537.2	302.077	0.40816	0.466637										0.475394	0.0120861	0.447939	0.0183326	0.46588	0.0136907	0.446594	0.0189187	0.458952	0.447999	0.015757	0.484369	0.480457	0.0215162	0.443716	0.014838	0.453473	0.0306567	0.442871	0.0106603	0.455129	0.44846	0.0194178	0.592813	0.501804	0.0198703	0.427396	0.0180771	0.430959	0.0197914	4.11948	0.131731
1			A	701.9s : 828.438m/z	701.9	828.438	0.40405	0.466488										0.475394	0.0120861	0.447939	0.0183326	6.26645	0.18415	0.446594	0.0189187	1.90909	1.39159	0.0583719	1.3228	0.480457	0.0215162	0.443716	0.014838	0.453473	0.0306567	0.442871	0.0106603	0.455129	0.44846	0.0194178	0.592813	0.501804	0.0198703	0.427396	0.0180771	0.430959	0.0197914	0.448609	0.0143454
		1	R	865.3s : 526.324m/z	865.3	526.324	0.40817	0.465786										0.475394	0.0120861	0.447939	0.0183326	0.46588	0.0136907	0.446594	0.0189187	0.458952	0.447999	0.015757	0.484369	0.480457	0.0215162	0.443716	0.014838	0.453473	0.0306567	0.442871	0.0106603	0.455129	0.44846	0.0194178	0.592813	0.501804	0.0198703	0.427396	0.0180771	0.430959	0.0197914	4.10619	0.131306
1			A	16.7s : 281.202m/z	16.7	281.202	0.40127	0.464141										0.475394	0.0120861	6.18922	0.253304	0.46588	0.0136907	0.446594	0.0189187	1.89427	1.38334	0.0744998	1.45645	0.480457	0.0215162	0.443716	0.014838	0.453473	0.0306567	0.442871	0.0106603	0.455129	0.44846	0.0194178	0.592813	0.501804	0.0198703	0.427396	0.0180771	0.430959	0.0197914	0.448609	0.0143454
1			A	731.9s : 597.229m/z	731.9	597.229	0.40549	0.463289										6.19573	0.157516	0.447939	0.0183326	0.46588	0.0136907	0.446594	0.0189187	1.88904	1.39017	0.0521145	1.251	0.480457	0.0215162	0.443716	0.014838	0.453473	0.0306567	0.442871	0.0106603	0.455129	0.44846	0.0194178	0.592813	0.501804	0.0198703	0.427396	0.0180771	0.430959	0.0197914	0.448609	0.0143454
		1	R	573.9s : 193.547m/z	573.9	193.547	0.4082	0.462843										0.475394	0.0120861	0.447939	0.0183326	0.46588	0.0136907	0.446594	0.0189187	0.458952	0.447999	0.015757	0.484369	0.480457	0.0215162	0.443716	0.014838	0.453473	0.0306567	0.442871	0.0106603	0.455129	0.44846	0.0194178	0.592813	0.501804	0.0198703	0.427396	0.0180771	0.430959	0.0197914	4.06043	0.129842
1	1	1	AHR	639.2s : 330.331m/z	639.2	330.331	0.42503	0.462398										6.24352	0.158731	4.27168	0.174825	0.46588	0.0136907	4.97608	0.210797	3.98929	0.700995	0.139511	0.699555	5.49801	0.246216	4.98981	0.166861	6.74464	0.455965	4.63081	0.111468	5.46582	0.470558	0.245128	0.696254	7.24414	0.286851	3.91845	0.165734	4.88846	0.224499	5.6515	0.180721
1			A	509.5s : 128.111m/z	509.5	128.111	0.40123	0.461781										0.475394	0.0120861	6.1305	0.250901	0.46588	0.0136907	0.446594	0.0189187	1.87959	1.38022	0.073899	1.45378	0.480457	0.0215162	0.443716	0.014838	0.453473	0.0306567	0.442871	0.0106603	0.455129	0.44846	0.0194178	0.592813	0.501804	0.0198703	0.427396	0.0180771	0.430959	0.0197914	0.448609	0.0143454
1			A	477.8s : 190.060m/z	477.8	190.06	0.4055	0.46136										6.14807	0.156304	0.447939	0.0183326	0.46588	0.0136907	0.446594	0.0189187	1.87712	1.38767	0.0518116	1.24793	0.480457	0.0215162	0.443716	0.014838	0.453473	0.0306567	0.442871	0.0106603	0.455129	0.44846	0.0194178	0.592813	0.501804	0.0198703	0.427396	0.0180771	0.430959	0.0197914	0.448609	0.0143454
1			A	789.6s : 561.280m/z	789.6	561.28	0.4055	0.460825										6.13487	0.155969	0.447939	0.0183326	0.46588	0.0136907	0.446594	0.0189187	1.87382	1.38697	0.0517277	1.24707	0.480457	0.0215162	0.443716	0.014838	0.453473	0.0306567	0.442871	0.0106603	0.455129	0.44846	0.0194178	0.592813	0.501804	0.0198703	0.427396	0.0180771	0.430959	0.0197914	0.448609	0.0143454
1	1	1	AHR	573.2s : 581.098m/z	573.2	581.098	0.85995	0.459655										0.475394	0.0120861	0.447939	0.0183326	22.8463	0.671379	0.446594	0.0189187	6.05407	1.66268	0.180179	1.63633	11.0359	0.494217	0.443716	0.014838	0.453473	0.0306567	0.442871	0.0106603	3.09398	1.548	0.137593	1.56276	5.93254	0.234915	9.98924	0.422503	0.430959	0.0197914	0.448609	0.0143454
1			A	660.2s : 449.156m/z	660.2	449.156	0.4055	0.459366										6.099	0.155057	0.447939	0.0183326	0.46588	0.0136907	0.446594	0.0189187	1.86485	1.38506	0.0514997	1.24473	0.480457	0.0215162	0.443716	0.014838	0.453473	0.0306567	0.442871	0.0106603	0.455129	0.44846	0.0194178	0.592813	0.501804	0.0198703	0.427396	0.0180771	0.430959	0.0197914	0.448609	0.0143454
		1	R	857.4s : 478.281m/z	857.4	478.281	0.40282	0.458513										0.475394	0.0120861	0.447939	0.0183326	0.46588	0.0136907	0.446594	0.0189187	0.458952	0.447999	0.015757	0.484369	0.480457	0.0215162	0.443716	0.014838	0.453473	0.0306567	0.442871	0.0106603	0.455129	0.44846	0.0194178	0.592813	0.501804	0.0198703	3.83154	0.162058	0.430959	0.0197914	0.448609	0.0143454
1			A	17.2s : 721.343m/z	17.2	721.343	0.40117	0.458436										0.475394	0.0120861	6.0478	0.247516	0.46588	0.0136907	0.446594	0.0189187	1.85892	1.37573	0.0730528	1.44994	0.480457	0.0215162	0.443716	0.014838	0.453473	0.0306567	0.442871	0.0106603	0.455129	0.44846	0.0194178	0.592813	0.501804	0.0198703	0.427396	0.0180771	0.430959	0.0197914	0.448609	0.0143454
1			A	16.8s : 549.630m/z	16.8	549.63	0.40117	0.458367										0.475394	0.0120861	6.0461	0.247446	0.46588	0.0136907	0.446594	0.0189187	1.85849	1.37564	0.0730355	1.44986	0.480457	0.0215162	0.443716	0.014838	0.453473	0.0306567	0.442871	0.0106603	0.455129	0.44846	0.0194178	0.592813	0.501804	0.0198703	0.427396	0.0180771	0.430959	0.0197914	0.448609	0.0143454
1	1	1	AHR	584.5s : 539.258m/z	584.5	539.258	0.84844	0.457856										8.72496	0.221817	0.447939	0.0183326	0.46588	0.0136907	5.42614	0.229863	3.76623	1.03343	0.120926	0.976449	0.480457	0.0215162	0.443716	0.014838	0.453473	0.0306567	14.1706	0.3411	3.88707	1.59156	0.102028	1.42592	8.42077	0.333443	0.427396	0.0180771	0.430959	0.0197914	14.6351	0.467993
1			A	16.7s : 689.437m/z	16.7	689.437	0.40093	0.457409										0.475394	0.0120861	0.447939	0.0183326	0.46588	0.0136907	6.01415	0.254772	1.85084	1.37355	0.0747203	1.46166	0.480457	0.0215162	0.443716	0.014838	0.453473	0.0306567	0.442871	0.0106603	0.455129	0.44846	0.0194178	0.592813	0.501804	0.0198703	0.427396	0.0180771	0.430959	0.0197914	0.448609	0.0143454
1	1	1	AHR	582.9s : 341.114m/z	582.9	341.114	0.87831	0.45716										16.3372	0.415345	4.62802	0.189409	0.46588	0.0136907	7.39241	0.313158	7.20587	0.923218	0.232901	0.783128	0.480457	0.0215162	13.5679	0.453715	5.39977	0.365046	19.9509	0.480235	9.84975	0.880784	0.330128	0.712737	16.0596	0.635924	9.13118	0.386211	7.6278	0.350301	0.448609	0.0143454
1			A	16.9s : 916.161m/z	16.9	916.161	0.404	0.457066										0.475394	0.0120861	0.447939	0.0183326	6.03343	0.177303	0.446594	0.0189187	1.85084	1.37925	0.05666	1.30899	0.480457	0.0215162	0.443716	0.014838	0.453473	0.0306567	0.442871	0.0106603	0.455129	0.44846	0.0194178	0.592813	0.501804	0.0198703	0.427396	0.0180771	0.430959	0.0197914	0.448609	0.0143454
1			A	779.8s : 607.300m/z	779.8	607.3	0.4055	0.456823										6.03673	0.153474	0.447939	0.0183326	0.46588	0.0136907	0.446594	0.0189187	1.84929	1.38171	0.0511039	1.24062	0.480457	0.0215162	0.443716	0.014838	0.453473	0.0306567	0.442871	0.0106603	0.455129	0.44846	0.0194178	0.592813	0.501804	0.0198703	0.427396	0.0180771	0.430959	0.0197914	0.448609	0.0143454
1			A	17.4s : 709.325m/z	17.4	709.325	0.40092	0.456707										0.475394	0.0120861	0.447939	0.0183326	0.46588	0.0136907	5.99693	0.254043	1.84654	1.3726	0.074538	1.46087	0.480457	0.0215162	0.443716	0.014838	0.453473	0.0306567	0.442871	0.0106603	0.455129	0.44846	0.0194178	0.592813	0.501804	0.0198703	0.427396	0.0180771	0.430959	0.0197914	0.448609	0.0143454
	1		H	759.1s : 921.389m/z	759.1	921.389	0.40216	0.456557										0.475394	0.0120861	0.447939	0.0183326	0.46588	0.0136907	0.446594	0.0189187	0.458952	0.447999	0.015757	0.484369	0.480457	0.0215162	0.443716	0.014838	0.453473	0.0306567	3.26743	0.0786498	1.16127	1.13868	0.0364152	0.819855	0.501804	0.0198703	0.427396	0.0180771	0.430959	0.0197914	0.448609	0.0143454
1			A	17.4s : 836.196m/z	17.4	836.196	0.40113	0.456463										0.475394	0.0120861	5.9993	0.245531	0.46588	0.0136907	0.446594	0.0189187	1.84679	1.37305	0.0725566	1.44765	0.480457	0.0215162	0.443716	0.014838	0.453473	0.0306567	0.442871	0.0106603	0.455129	0.44846	0.0194178	0.592813	0.501804	0.0198703	0.427396	0.0180771	0.430959	0.0197914	0.448609	0.0143454
1			A	691.4s : 179.108m/z	691.4	179.108	0.40088	0.454722										0.475394	0.0120861	0.447939	0.0183326	0.46588	0.0136907	5.94836	0.251985	1.83439	1.36988	0.0740236	1.45861	0.480457	0.0215162	0.443716	0.014838	0.453473	0.0306567	0.442871	0.0106603	0.455129	0.44846	0.0194178	0.592813	0.501804	0.0198703	0.427396	0.0180771	0.430959	0.0197914	0.448609	0.0143454
		1	R	560.7s : 393.153m/z	560.7	393.153	0.40278	0.454718										0.475394	0.0120861	0.447939	0.0183326	0.46588	0.0136907	0.446594	0.0189187	0.458952	0.447999	0.015757	0.484369	0.480457	0.0215162	0.443716	0.014838	0.453473	0.0306567	0.442871	0.0106603	0.455129	0.44846	0.0194178	0.592813	0.501804	0.0198703	3.77543	0.159685	0.430959	0.0197914	0.448609	0.0143454
1			A	765.0s : 681.836m/z	765	681.836	0.40398	0.454277										0.475394	0.0120861	0.447939	0.0183326	5.96537	0.175303	0.446594	0.0189187	1.83383	1.3755	0.05616	1.3048	0.480457	0.0215162	0.443716	0.014838	0.453473	0.0306567	0.442871	0.0106603	0.455129	0.44846	0.0194178	0.592813	0.501804	0.0198703	0.427396	0.0180771	0.430959	0.0197914	0.448609	0.0143454
		1	R	744.6s : 400.280m/z	744.6	400.28	0.40277	0.454022										0.475394	0.0120861	0.447939	0.0183326	0.46588	0.0136907	0.446594	0.0189187	0.458952	0.447999	0.015757	0.484369	0.480457	0.0215162	0.443716	0.014838	0.453473	0.0306567	0.442871	0.0106603	0.455129	0.44846	0.0194178	0.592813	0.501804	0.0198703	3.76519	0.159252	0.430959	0.0197914	0.448609	0.0143454
		1	R	619.8s : 194.088m/z	619.8	194.088	0.40836	0.451468										0.475394	0.0120861	0.447939	0.0183326	0.46588	0.0136907	0.446594	0.0189187	0.458952	0.447999	0.015757	0.484369	0.480457	0.0215162	0.443716	0.014838	0.453473	0.0306567	0.442871	0.0106603	0.455129	0.44846	0.0194178	0.592813	0.501804	0.0198703	0.427396	0.0180771	0.430959	0.0197914	3.88627	0.124273
1			A	768.4s : 669.293m/z	768.4	669.293	0.40551	0.451431										5.90584	0.150146	0.447939	0.0183326	0.46588	0.0136907	0.446594	0.0189187	1.81656	1.37447	0.050272	1.23177	0.480457	0.0215162	0.443716	0.014838	0.453473	0.0306567	0.442871	0.0106603	0.455129	0.44846	0.0194178	0.592813	0.501804	0.0198703	0.427396	0.0180771	0.430959	0.0197914	0.448609	0.0143454
1			A	16.2s : 778.345m/z	16.2	778.345	0.40397	0.451393										0.475394	0.0120861	0.447939	0.0183326	5.89543	0.173247	0.446594	0.0189187	1.81634	1.37157	0.0556462	1.30042	0.480457	0.0215162	0.443716	0.014838	0.453473	0.0306567	0.442871	0.0106603	0.455129	0.44846	0.0194178	0.592813	0.501804	0.0198703	0.427396	0.0180771	0.430959	0.0197914	0.448609	0.0143454
	1		H	760.1s : 195.021m/z	760.1	195.021	0.40209	0.45113										0.475394	0.0120861	0.447939	0.0183326	0.46588	0.0136907	0.446594	0.0189187	0.458952	0.447999	0.015757	0.484369	0.480457	0.0215162	0.443716	0.014838	0.453473	0.0306567	3.20026	0.0770329	1.14448	1.12945	0.036011	0.810476	0.501804	0.0198703	0.427396	0.0180771	0.430959	0.0197914	0.448609	0.0143454
	1		H	17.3s : 512.838m/z	17.3	512.838	0.40549	0.450917										0.475394	0.0120861	0.447939	0.0183326	0.46588	0.0136907	0.446594	0.0189187	0.458952	0.447999	0.015757	0.484369	0.480457	0.0215162	0.443716	0.014838	3.35625	0.226896	0.442871	0.0106603	1.18082	1.15391	0.0684777	1.40968	0.501804	0.0198703	0.427396	0.0180771	0.430959	0.0197914	0.448609	0.0143454
1			A	16.7s : 741.531m/z	16.7	741.531	0.401	0.449198										0.475394	0.0120861	5.82252	0.238296	0.46588	0.0136907	0.446594	0.0189187	1.8026	1.363	0.0707479	1.43903	0.480457	0.0215162	0.443716	0.014838	0.453473	0.0306567	0.442871	0.0106603	0.455129	0.44846	0.0194178	0.592813	0.501804	0.0198703	0.427396	0.0180771	0.430959	0.0197914	0.448609	0.0143454
1	1	1	AHR	1034.9s : 121.956m/z	1034.9	121.956	0.85275	0.448316										0.475394	0.0120861	0.447939	0.0183326	18.0912	0.53164	0.446594	0.0189187	4.86528	1.63196	0.145244	1.59982	0.480457	0.0215162	15.2434	0.509746	16.0733	1.08662	0.442871	0.0106603	8.06002	1.04406	0.407136	1.172	0.501804	0.0198703	14.9446	0.632094	14.6905	0.674651	0.448609	0.0143454
1			A	17.2s : 702.164m/z	17.2	702.164	0.40551	0.446859										5.79607	0.147355	0.447939	0.0183326	0.46588	0.0136907	0.446594	0.0189187	1.78912	1.3682	0.0495743	1.22412	0.480457	0.0215162	0.443716	0.014838	0.453473	0.0306567	0.442871	0.0106603	0.455129	0.44846	0.0194178	0.592813	0.501804	0.0198703	0.427396	0.0180771	0.430959	0.0197914	0.448609	0.0143454
	1		H	677.1s : 953.386m/z	677.1	953.386	0.41386	0.444719										0.475394	0.0120861	0.447939	0.0183326	0.46588	0.0136907	0.446594	0.0189187	0.458952	0.447999	0.015757	0.484369	3.30216	0.14788	0.443716	0.014838	0.453473	0.0306567	0.442871	0.0106603	1.16055	1.15546	0.0510087	1.19314	0.501804	0.0198703	0.427396	0.0180771	0.430959	0.0197914	0.448609	0.0143454
1	1		AH	757.8s : 723.788m/z	757.8	723.788	0.62049	0.44451										5.5981	0.142322	0.447939	0.0183326	0.46588	0.0136907	0.446594	0.0189187	1.73963	1.35641	0.048316	1.2098	4.9303	0.220793	0.443716	0.014838	0.453473	0.0306567	0.442871	0.0106603	1.56759	1.31677	0.0692369	1.3449	0.501804	0.0198703	0.427396	0.0180771	0.430959	0.0197914	0.448609	0.0143454
1			A	705.5s : 786.330m/z	705.5	786.33	0.40551	0.443936										5.72649	0.145586	0.447939	0.0183326	0.46588	0.0136907	0.446594	0.0189187	1.77172	1.36413	0.049132	1.21917	0.480457	0.0215162	0.443716	0.014838	0.453473	0.0306567	0.442871	0.0106603	0.455129	0.44846	0.0194178	0.592813	0.501804	0.0198703	0.427396	0.0180771	0.430959	0.0197914	0.448609	0.0143454
1			A	17.3s : 961.440m/z	17.3	961.44	0.40551	0.442595										5.69472	0.144779	0.447939	0.0183326	0.46588	0.0136907	0.446594	0.0189187	1.76378	1.36225	0.0489301	1.21688	0.480457	0.0215162	0.443716	0.014838	0.453473	0.0306567	0.442871	0.0106603	0.455129	0.44846	0.0194178	0.592813	0.501804	0.0198703	0.427396	0.0180771	0.430959	0.0197914	0.448609	0.0143454
1			A	17.1s : 734.370m/z	17.1	734.37	0.40551	0.442591										5.69462	0.144776	0.447939	0.0183326	0.46588	0.0136907	0.446594	0.0189187	1.76376	1.36224	0.0489295	1.21687	0.480457	0.0215162	0.443716	0.014838	0.453473	0.0306567	0.442871	0.0106603	0.455129	0.44846	0.0194178	0.592813	0.501804	0.0198703	0.427396	0.0180771	0.430959	0.0197914	0.448609	0.0143454
1			A	773.5s : 299.657m/z	773.5	299.657	0.40391	0.442524										0.475394	0.0120861	0.447939	0.0183326	5.68313	0.167008	0.446594	0.0189187	1.76326	1.35919	0.0540865	1.28663	0.480457	0.0215162	0.443716	0.014838	0.453473	0.0306567	0.442871	0.0106603	0.455129	0.44846	0.0194178	0.592813	0.501804	0.0198703	0.427396	0.0180771	0.430959	0.0197914	0.448609	0.0143454
1			A	17.0s : 985.160m/z	17	985.16	0.40086	0.442162										0.475394	0.0120861	5.65404	0.231401	0.46588	0.0136907	0.446594	0.0189187	1.76048	1.35296	0.069024	1.4304	0.480457	0.0215162	0.443716	0.014838	0.453473	0.0306567	0.442871	0.0106603	0.455129	0.44846	0.0194178	0.592813	0.501804	0.0198703	0.427396	0.0180771	0.430959	0.0197914	0.448609	0.0143454
1			A	648.6s : 841.319m/z	648.6	841.319	0.40552	0.442033										5.68143	0.144441	0.447939	0.0183326	0.46588	0.0136907	0.446594	0.0189187	1.76046	1.36145	0.0488457	1.21591	0.480457	0.0215162	0.443716	0.014838	0.453473	0.0306567	0.442871	0.0106603	0.455129	0.44846	0.0194178	0.592813	0.501804	0.0198703	0.427396	0.0180771	0.430959	0.0197914	0.448609	0.0143454
1	1	1	AHR	584.2s : 451.211m/z	584.2	451.211	0.93318	0.441359										48.25	1.22667	21.4248	0.876845	33.7252	0.991072	29.0712	1.23152	33.1178	0.535888	1.08153	0.469056	32.0848	1.43685	46.1356	1.54279	0.453473	0.0306567	62.0334	1.4932	35.1768	0.784547	1.12587	0.718704	35.3865	1.40123	31.0991	1.31536	28.1601	1.29323	56.8739	1.81868
1			A	16.9s : 850.157m/z	16.9	850.157	0.40084	0.441071										0.475394	0.0120861	5.62815	0.230341	0.46588	0.0136907	0.446594	0.0189187	1.754	1.35138	0.0687591	1.42903	0.480457	0.0215162	0.443716	0.014838	0.453473	0.0306567	0.442871	0.0106603	0.455129	0.44846	0.0194178	0.592813	0.501804	0.0198703	0.427396	0.0180771	0.430959	0.0197914	0.448609	0.0143454
	1	1	HR	642.1s : 236.074m/z	642.1	236.074	0.59999	0.44101										0.475394	0.0120861	0.447939	0.0183326	0.46588	0.0136907	0.446594	0.0189187	0.458952	0.447999	0.015757	0.484369	0.480457	0.0215162	0.443716	0.014838	5.38565	0.364092	0.442871	0.0106603	1.68817	1.34131	0.102777	1.53502	0.501804	0.0198703	0.427396	0.0180771	0.430959	0.0197914	8.08269	0.258464
		1	R	618.0s : 387.186m/z	618	387.186	0.40261	0.439404										0.475394	0.0120861	0.447939	0.0183326	0.46588	0.0136907	0.446594	0.0189187	0.458952	0.447999	0.015757	0.484369	0.480457	0.0215162	0.443716	0.014838	0.453473	0.0306567	0.442871	0.0106603	0.455129	0.44846	0.0194178	0.592813	0.501804	0.0198703	3.55374	0.150309	0.430959	0.0197914	0.448609	0.0143454
1			A	829.1s : 928.549m/z	829.1	928.549	0.40054	0.438478										0.475394	0.0120861	0.447939	0.0183326	0.46588	0.0136907	5.55893	0.235488	1.73704	1.34674	0.0698993	1.43935	0.480457	0.0215162	0.443716	0.014838	0.453473	0.0306567	0.442871	0.0106603	0.455129	0.44846	0.0194178	0.592813	0.501804	0.0198703	0.427396	0.0180771	0.430959	0.0197914	0.448609	0.0143454
	1	1	HR	828.9s : 383.169m/z	828.9	383.169	0.62524	0.437903										0.475394	0.0120861	0.447939	0.0183326	0.46588	0.0136907	0.446594	0.0189187	0.458952	0.447999	0.015757	0.484369	7.47496	0.334749	0.443716	0.014838	0.453473	0.0306567	0.442871	0.0106603	2.20375	1.45158	0.0977261	1.47196	0.501804	0.0198703	0.427396	0.0180771	0.430959	0.0197914	7.25769	0.232083
1			A	631.4s : 725.254m/z	631.4	725.254	0.40388	0.437842										0.475394	0.0120861	0.447939	0.0183326	5.57274	0.163764	0.446594	0.0189187	1.73567	1.35246	0.0532754	1.27916	0.480457	0.0215162	0.443716	0.014838	0.453473	0.0306567	0.442871	0.0106603	0.455129	0.44846	0.0194178	0.592813	0.501804	0.0198703	0.427396	0.0180771	0.430959	0.0197914	0.448609	0.0143454
1			A	16.6s : 433.271m/z	16.6	433.271	0.40053	0.437791										0.475394	0.0120861	0.447939	0.0183326	0.46588	0.0136907	5.54277	0.234803	1.733	1.34573	0.0697282	1.4385	0.480457	0.0215162	0.443716	0.014838	0.453473	0.0306567	0.442871	0.0106603	0.455129	0.44846	0.0194178	0.592813	0.501804	0.0198703	0.427396	0.0180771	0.430959	0.0197914	0.448609	0.0143454
		1	R	573.8s : 157.539m/z	573.8	157.539	0.40364	0.437325										0.475394	0.0120861	0.447939	0.0183326	0.46588	0.0136907	0.446594	0.0189187	0.458952	0.447999	0.015757	0.484369	0.480457	0.0215162	0.443716	0.014838	0.453473	0.0306567	0.442871	0.0106603	0.455129	0.44846	0.0194178	0.592813	0.501804	0.0198703	0.427396	0.0180771	3.57032	0.163964	0.448609	0.0143454
1			A	573.6s : 291.555m/z	573.6	291.555	0.40552	0.437087										5.56521	0.141486	0.447939	0.0183326	0.46588	0.0136907	0.446594	0.0189187	1.73141	1.35438	0.048107	1.20735	0.480457	0.0215162	0.443716	0.014838	0.453473	0.0306567	0.442871	0.0106603	0.455129	0.44846	0.0194178	0.592813	0.501804	0.0198703	0.427396	0.0180771	0.430959	0.0197914	0.448609	0.0143454
	1		H	724.6s : 457.195m/z	724.6	457.195	0.40189	0.436902										0.475394	0.0120861	0.447939	0.0183326	0.46588	0.0136907	0.446594	0.0189187	0.458952	0.447999	0.015757	0.484369	0.480457	0.0215162	0.443716	0.014838	0.453473	0.0306567	3.028	0.0728866	1.10141	1.10456	0.0349744	0.785788	0.501804	0.0198703	0.427396	0.0180771	0.430959	0.0197914	0.448609	0.0143454
1			A	17.0s : 488.250m/z	17	488.25	0.40075	0.436622										0.475394	0.0120861	5.52323	0.226047	0.46588	0.0136907	0.446594	0.0189187	1.72777	1.34483	0.0676856	1.4234	0.480457	0.0215162	0.443716	0.014838	0.453473	0.0306567	0.442871	0.0106603	0.455129	0.44846	0.0194178	0.592813	0.501804	0.0198703	0.427396	0.0180771	0.430959	0.0197914	0.448609	0.0143454
1	1	1	AHR	717.9s : 873.367m/z	717.9	873.367	0.98067	0.436501										66.0536	1.6793	31.9907	1.30927	50.5237	1.48472	38.9799	1.65127	46.887	0.524999	1.53114	0.457557	46.692	2.091	58.9497	1.9713	0.453473	0.0306567	87.4736	2.10557	48.3922	0.78778	1.54963	0.722084	62.286	2.46638	41.2059	1.74284	0.430959	0.0197914	73.4467	2.34864
1			A	17.5s : 905.514m/z	17.5	905.514	0.40387	0.436186										0.475394	0.0120861	0.447939	0.0183326	5.53399	0.162626	0.446594	0.0189187	1.72598	1.35004	0.0529908	1.27648	0.480457	0.0215162	0.443716	0.014838	0.453473	0.0306567	0.442871	0.0106603	0.455129	0.44846	0.0194178	0.592813	0.501804	0.0198703	0.427396	0.0180771	0.430959	0.0197914	0.448609	0.0143454
		1	R	1016.6s : 126.121m/z	1016.6	126.121	0.40257	0.435803										0.475394	0.0120861	0.447939	0.0183326	0.46588	0.0136907	0.446594	0.0189187	0.458952	0.447999	0.015757	0.484369	0.480457	0.0215162	0.443716	0.014838	0.453473	0.0306567	0.442871	0.0106603	0.455129	0.44846	0.0194178	0.592813	0.501804	0.0198703	3.50272	0.148151	0.430959	0.0197914	0.448609	0.0143454
	1		H	17.3s : 793.487m/z	17.3	793.487	0.40552	0.435125										0.475394	0.0120861	0.447939	0.0183326	0.46588	0.0136907	0.446594	0.0189187	0.458952	0.447999	0.015757	0.484369	0.480457	0.0215162	0.443716	0.014838	3.15611	0.213366	0.442871	0.0106603	1.13079	1.12672	0.0650951	1.3903	0.501804	0.0198703	0.427396	0.0180771	0.430959	0.0197914	0.448609	0.0143454
1			A	17.9s : 554.342m/z	17.9	554.342	0.40046	0.434807										0.475394	0.0120861	0.447939	0.0183326	0.46588	0.0136907	5.47289	0.231843	1.71553	1.34128	0.0689881	1.43479	0.480457	0.0215162	0.443716	0.014838	0.453473	0.0306567	0.442871	0.0106603	0.455129	0.44846	0.0194178	0.592813	0.501804	0.0198703	0.427396	0.0180771	0.430959	0.0197914	0.448609	0.0143454
1			A	17.4s : 852.358m/z	17.4	852.358	0.40043	0.433468										0.475394	0.0120861	0.447939	0.0183326	0.46588	0.0136907	5.44168	0.230521	1.70772	1.33927	0.0686576	1.43311	0.480457	0.0215162	0.443716	0.014838	0.453473	0.0306567	0.442871	0.0106603	0.455129	0.44846	0.0194178	0.592813	0.501804	0.0198703	0.427396	0.0180771	0.430959	0.0197914	0.448609	0.0143454
	1		H	16.3s : 933.507m/z	16.3	933.507	0.40552	0.432899										0.475394	0.0120861	0.447939	0.0183326	0.46588	0.0136907	0.446594	0.0189187	0.458952	0.447999	0.015757	0.484369	0.480457	0.0215162	0.443716	0.014838	3.12847	0.211497	0.442871	0.0106603	1.12388	1.12278	0.064628	1.38747	0.501804	0.0198703	0.427396	0.0180771	0.430959	0.0197914	0.448609	0.0143454
1			A	463.9s : 385.241m/z	463.9	385.241	0.40042	0.432898										0.475394	0.0120861	0.447939	0.0183326	0.46588	0.0136907	5.42842	0.229959	1.70441	1.33841	0.0685172	1.43238	0.480457	0.0215162	0.443716	0.014838	0.453473	0.0306567	0.442871	0.0106603	0.455129	0.44846	0.0194178	0.592813	0.501804	0.0198703	0.427396	0.0180771	0.430959	0.0197914	0.448609	0.0143454
1			A	16.5s : 467.382m/z	16.5	467.382	0.40385	0.432485										0.475394	0.0120861	0.447939	0.0183326	5.44791	0.160096	0.446594	0.0189187	1.70446	1.34459	0.0523583	1.27043	0.480457	0.0215162	0.443716	0.014838	0.453473	0.0306567	0.442871	0.0106603	0.455129	0.44846	0.0194178	0.592813	0.501804	0.0198703	0.427396	0.0180771	0.430959	0.0197914	0.448609	0.0143454
1	1	1	AHR	536.1s : 411.101m/z	536.1	411.101	0.67641	0.431718										4.54128	0.115454	4.62389	0.18924	5.45604	0.160335	0.446594	0.0189187	3.76695	0.684107	0.120987	0.696029	0.480457	0.0215162	6.87421	0.229876	0.453473	0.0306567	0.442871	0.0106603	2.06275	1.41902	0.0731773	1.31827	0.501804	0.0198703	3.87557	0.16392	5.70112	0.261819	0.448609	0.0143454
	1		H	1018.7s : 290.003m/z	1018.7	290.003	0.40219	0.431627										0.475394	0.0120861	0.447939	0.0183326	0.46588	0.0136907	0.446594	0.0189187	0.458952	0.447999	0.015757	0.484369	0.480457	0.0215162	3.03818	0.101598	0.453473	0.0306567	0.442871	0.0106603	1.10375	1.10636	0.0411077	0.975408	0.501804	0.0198703	0.427396	0.0180771	0.430959	0.0197914	0.448609	0.0143454
	1		H	15.1s : 492.865m/z	15.1	492.865	0.40219	0.431391										0.475394	0.0120861	0.447939	0.0183326	0.46588	0.0136907	0.446594	0.0189187	0.458952	0.447999	0.015757	0.484369	0.480457	0.0215162	3.03532	0.101502	0.453473	0.0306567	0.442871	0.0106603	1.10303	1.10593	0.0410839	0.974979	0.501804	0.0198703	0.427396	0.0180771	0.430959	0.0197914	0.448609	0.0143454
1			A	419.1s : 131.117m/z	419.1	131.117	0.40384	0.430618										0.475394	0.0120861	0.447939	0.0183326	5.40474	0.158828	0.446594	0.0189187	1.69367	1.3418	0.0520412	1.26734	0.480457	0.0215162	0.443716	0.014838	0.453473	0.0306567	0.442871	0.0106603	0.455129	0.44846	0.0194178	0.592813	0.501804	0.0198703	0.427396	0.0180771	0.430959	0.0197914	0.448609	0.0143454
1			A	652.8s : 337.146m/z	652.8	337.146	0.40553	0.429457										5.38851	0.136994	0.447939	0.0183326	0.46588	0.0136907	0.446594	0.0189187	1.68723	1.34318	0.0469839	1.19383	0.480457	0.0215162	0.443716	0.014838	0.453473	0.0306567	0.442871	0.0106603	0.455129	0.44846	0.0194178	0.592813	0.501804	0.0198703	0.427396	0.0180771	0.430959	0.0197914	0.448609	0.0143454
	1		H	747.3s : 796.862m/z	747.3	796.862	0.40553	0.428965										0.475394	0.0120861	0.447939	0.0183326	0.46588	0.0136907	0.446594	0.0189187	0.458952	0.447999	0.015757	0.484369	0.480457	0.0215162	0.443716	0.014838	3.07998	0.208219	0.442871	0.0106603	1.11176	1.11576	0.0638084	1.3824	0.501804	0.0198703	0.427396	0.0180771	0.430959	0.0197914	0.448609	0.0143454
1			A	17.4s : 784.341m/z	17.4	784.341	0.40033	0.428817										0.475394	0.0120861	0.447939	0.0183326	0.46588	0.0136907	5.33404	0.225961	1.68081	1.33219	0.0675177	1.42717	0.480457	0.0215162	0.443716	0.014838	0.453473	0.0306567	0.442871	0.0106603	0.455129	0.44846	0.0194178	0.592813	0.501804	0.0198703	0.427396	0.0180771	0.430959	0.0197914	0.448609	0.0143454
		1	R	829.4s : 911.499m/z	829.4	911.499	0.40247	0.428025										0.475394	0.0120861	0.447939	0.0183326	0.46588	0.0136907	0.446594	0.0189187	0.458952	0.447999	0.015757	0.484369	0.480457	0.0215162	0.443716	0.014838	0.453473	0.0306567	0.442871	0.0106603	0.455129	0.44846	0.0194178	0.592813	0.501804	0.0198703	3.39395	0.14355	0.430959	0.0197914	0.448609	0.0143454
1			A	17.1s : 633.459m/z	17.1	633.459	0.40553	0.427895										5.35273	0.136084	0.447939	0.0183326	0.46588	0.0136907	0.446594	0.0189187	1.67829	1.34084	0.0467565	1.19102	0.480457	0.0215162	0.443716	0.014838	0.453473	0.0306567	0.442871	0.0106603	0.455129	0.44846	0.0194178	0.592813	0.501804	0.0198703	0.427396	0.0180771	0.430959	0.0197914	0.448609	0.0143454
	1		H	17.3s : 815.468m/z	17.3	815.468	0.40553	0.427733										0.475394	0.0120861	0.447939	0.0183326	0.46588	0.0136907	0.446594	0.0189187	0.458952	0.447999	0.015757	0.484369	0.480457	0.0215162	0.443716	0.014838	3.06488	0.207198	0.442871	0.0106603	1.10798	1.11355	0.0635532	1.3808	0.501804	0.0198703	0.427396	0.0180771	0.430959	0.0197914	0.448609	0.0143454
1			A	17.1s : 769.231m/z	17.1	769.231	0.40553	0.427548										5.34478	0.135882	0.447939	0.0183326	0.46588	0.0136907	0.446594	0.0189187	1.6763	1.34032	0.0467059	1.19039	0.480457	0.0215162	0.443716	0.014838	0.453473	0.0306567	0.442871	0.0106603	0.455129	0.44846	0.0194178	0.592813	0.501804	0.0198703	0.427396	0.0180771	0.430959	0.0197914	0.448609	0.0143454
1			A	16.2s : 430.577m/z	16.2	430.577	0.40553	0.427428										5.34205	0.135813	0.447939	0.0183326	0.46588	0.0136907	0.446594	0.0189187	1.67562	1.34014	0.0466886	1.19017	0.480457	0.0215162	0.443716	0.014838	0.453473	0.0306567	0.442871	0.0106603	0.455129	0.44846	0.0194178	0.592813	0.501804	0.0198703	0.427396	0.0180771	0.430959	0.0197914	0.448609	0.0143454
1			A	16.8s : 683.417m/z	16.8	683.417	0.40051	0.425947										0.475394	0.0120861	5.27585	0.215922	0.46588	0.0136907	0.446594	0.0189187	1.66593	1.32861	0.0651545	1.40939	0.480457	0.0215162	0.443716	0.014838	0.453473	0.0306567	0.442871	0.0106603	0.455129	0.44846	0.0194178	0.592813	0.501804	0.0198703	0.427396	0.0180771	0.430959	0.0197914	0.448609	0.0143454
		1	R	832.5s : 506.795m/z	832.5	506.795	0.40356	0.425563										0.475394	0.0120861	0.447939	0.0183326	0.46588	0.0136907	0.446594	0.0189187	0.458952	0.447999	0.015757	0.484369	0.480457	0.0215162	0.443716	0.014838	0.453473	0.0306567	0.442871	0.0106603	0.455129	0.44846	0.0194178	0.592813	0.501804	0.0198703	0.427396	0.0180771	3.40397	0.156324	0.448609	0.0143454
1			A	497.5s : 476.297m/z	497.5	476.297	0.40554	0.424754										5.28115	0.134264	0.447939	0.0183326	0.46588	0.0136907	0.446594	0.0189187	1.66039	1.33608	0.0463015	1.18531	0.480457	0.0215162	0.443716	0.014838	0.453473	0.0306567	0.442871	0.0106603	0.455129	0.44846	0.0194178	0.592813	0.501804	0.0198703	0.427396	0.0180771	0.430959	0.0197914	0.448609	0.0143454
1			A	830.0s : 911.536m/z	830	911.536	0.40379	0.423556										0.475394	0.0120861	0.447939	0.0183326	5.24322	0.154081	0.446594	0.0189187	1.65329	1.33105	0.0508546	1.25546	0.480457	0.0215162	0.443716	0.014838	0.453473	0.0306567	0.442871	0.0106603	0.455129	0.44846	0.0194178	0.592813	0.501804	0.0198703	0.427396	0.0180771	0.430959	0.0197914	0.448609	0.0143454
1			A	572.5s : 785.121m/z	572.5	785.121	0.40554	0.423347										5.24925	0.133453	0.447939	0.0183326	0.46588	0.0136907	0.446594	0.0189187	1.65242	1.33393	0.0460988	1.18274	0.480457	0.0215162	0.443716	0.014838	0.453473	0.0306567	0.442871	0.0106603	0.455129	0.44846	0.0194178	0.592813	0.501804	0.0198703	0.427396	0.0180771	0.430959	0.0197914	0.448609	0.0143454
		1	R	948.8s : 251.032m/z	948.8	251.032	0.40883	0.421803										0.475394	0.0120861	0.447939	0.0183326	0.46588	0.0136907	0.446594	0.0189187	0.458952	0.447999	0.015757	0.484369	0.480457	0.0215162	0.443716	0.014838	0.453473	0.0306567	0.442871	0.0106603	0.455129	0.44846	0.0194178	0.592813	0.501804	0.0198703	0.427396	0.0180771	0.430959	0.0197914	3.45249	0.110402
1			A	539.2s : 751.208m/z	539.2	751.208	0.4004	0.421071										0.475394	0.0120861	5.16488	0.211381	0.46588	0.0136907	0.446594	0.0189187	1.63819	1.32094	0.064019	1.40275	0.480457	0.0215162	0.443716	0.014838	0.453473	0.0306567	0.442871	0.0106603	0.455129	0.44846	0.0194178	0.592813	0.501804	0.0198703	0.427396	0.0180771	0.430959	0.0197914	0.448609	0.0143454
1			A	16.9s : 776.156m/z	16.9	776.156	0.40039	0.420476										0.475394	0.0120861	5.15142	0.21083	0.46588	0.0136907	0.446594	0.0189187	1.63482	1.32	0.0638813	1.40193	0.480457	0.0215162	0.443716	0.014838	0.453473	0.0306567	0.442871	0.0106603	0.455129	0.44846	0.0194178	0.592813	0.501804	0.0198703	0.427396	0.0180771	0.430959	0.0197914	0.448609	0.0143454
1			A	820.5s : 212.132m/z	820.5	212.132	0.40554	0.42039										5.18256	0.131758	0.447939	0.0183326	0.46588	0.0136907	0.446594	0.0189187	1.63574	1.32937	0.045675	1.17728	0.480457	0.0215162	0.443716	0.014838	0.453473	0.0306567	0.442871	0.0106603	0.455129	0.44846	0.0194178	0.592813	0.501804	0.0198703	0.427396	0.0180771	0.430959	0.0197914	0.448609	0.0143454
1			A	16.4s : 708.146m/z	16.4	708.146	0.40039	0.420347										0.475394	0.0120861	5.14852	0.210711	0.46588	0.0136907	0.446594	0.0189187	1.6341	1.31979	0.0638517	1.40175	0.480457	0.0215162	0.443716	0.014838	0.453473	0.0306567	0.442871	0.0106603	0.455129	0.44846	0.0194178	0.592813	0.501804	0.0198703	0.427396	0.0180771	0.430959	0.0197914	0.448609	0.0143454
1			A	114.2s : 414.046m/z	114.2	414.046	0.40554	0.419466										5.16184	0.131231	0.447939	0.0183326	0.46588	0.0136907	0.446594	0.0189187	1.63056	1.32793	0.0455432	1.17556	0.480457	0.0215162	0.443716	0.014838	0.453473	0.0306567	0.442871	0.0106603	0.455129	0.44846	0.0194178	0.592813	0.501804	0.0198703	0.427396	0.0180771	0.430959	0.0197914	0.448609	0.0143454
1			A	16.6s : 573.152m/z	16.6	573.152	0.40036	0.419017										0.475394	0.0120861	5.11852	0.209483	0.46588	0.0136907	0.446594	0.0189187	1.6266	1.31767	0.0635447	1.39991	0.480457	0.0215162	0.443716	0.014838	0.453473	0.0306567	0.442871	0.0106603	0.455129	0.44846	0.0194178	0.592813	0.501804	0.0198703	0.427396	0.0180771	0.430959	0.0197914	0.448609	0.0143454
1			A	16.4s : 682.363m/z	16.4	682.363	0.40007	0.418001										0.475394	0.0120861	0.447939	0.0183326	0.46588	0.0136907	5.0882	0.215547	1.61935	1.31514	0.0649141	1.41285	0.480457	0.0215162	0.443716	0.014838	0.453473	0.0306567	0.442871	0.0106603	0.455129	0.44846	0.0194178	0.592813	0.501804	0.0198703	0.427396	0.0180771	0.430959	0.0197914	0.448609	0.0143454
		1	R	698.8s : 456.174m/z	698.8	456.174	0.40233	0.417238										0.475394	0.0120861	0.447939	0.0183326	0.46588	0.0136907	0.446594	0.0189187	0.458952	0.447999	0.015757	0.484369	0.480457	0.0215162	0.443716	0.014838	0.453473	0.0306567	0.442871	0.0106603	0.455129	0.44846	0.0194178	0.592813	0.501804	0.0198703	3.24633	0.137306	0.430959	0.0197914	0.448609	0.0143454
	1		H	16.3s : 863.478m/z	16.3	863.478	0.40556	0.417075										0.475394	0.0120861	0.447939	0.0183326	0.46588	0.0136907	0.446594	0.0189187	0.458952	0.447999	0.015757	0.484369	0.480457	0.0215162	0.443716	0.014838	2.93609	0.198492	0.442871	0.0106603	1.07578	1.09406	0.0613766	1.36659	0.501804	0.0198703	0.427396	0.0180771	0.430959	0.0197914	0.448609	0.0143454
		1	R	722.4s : 426.285m/z	722.4	426.285	0.40233	0.416708										0.475394	0.0120861	0.447939	0.0183326	0.46588	0.0136907	0.446594	0.0189187	0.458952	0.447999	0.015757	0.484369	0.480457	0.0215162	0.443716	0.014838	0.453473	0.0306567	0.442871	0.0106603	0.455129	0.44846	0.0194178	0.592813	0.501804	0.0198703	3.23918	0.137004	0.430959	0.0197914	0.448609	0.0143454
1			A	17.1s : 740.191m/z	17.1	740.191	0.4	0.415327										0.475394	0.0120861	0.447939	0.0183326	0.46588	0.0136907	5.02839	0.213013	1.6044	1.3108	0.0642807	1.4092	0.480457	0.0215162	0.443716	0.014838	0.453473	0.0306567	0.442871	0.0106603	0.455129	0.44846	0.0194178	0.592813	0.501804	0.0198703	0.427396	0.0180771	0.430959	0.0197914	0.448609	0.0143454
1			A	17.4s : 823.287m/z	17.4	823.287	0.40027	0.415314										0.475394	0.0120861	5.03551	0.206086	0.46588	0.0136907	0.446594	0.0189187	1.60584	1.31168	0.0626954	1.39472	0.480457	0.0215162	0.443716	0.014838	0.453473	0.0306567	0.442871	0.0106603	0.455129	0.44846	0.0194178	0.592813	0.501804	0.0198703	0.427396	0.0180771	0.430959	0.0197914	0.448609	0.0143454
		1	R	821.1s : 845.537m/z	821.1	845.537	0.40895	0.414736										0.475394	0.0120861	0.447939	0.0183326	0.46588	0.0136907	0.446594	0.0189187	0.458952	0.447999	0.015757	0.484369	0.480457	0.0215162	0.443716	0.014838	0.453473	0.0306567	0.442871	0.0106603	0.455129	0.44846	0.0194178	0.592813	0.501804	0.0198703	0.427396	0.0180771	0.430959	0.0197914	3.3535	0.107237
1			A	17.0s : 630.367m/z	17	630.367	0.39998	0.414601										0.475394	0.0120861	0.447939	0.0183326	0.46588	0.0136907	5.01222	0.212328	1.60036	1.30961	0.0641094	1.40819	0.480457	0.0215162	0.443716	0.014838	0.453473	0.0306567	0.442871	0.0106603	0.455129	0.44846	0.0194178	0.592813	0.501804	0.0198703	0.427396	0.0180771	0.430959	0.0197914	0.448609	0.0143454
1			A	506.7s : 376.893m/z	506.7	376.893	0.40372	0.414275										0.475394	0.0120861	0.447939	0.0183326	5.035	0.147962	0.446594	0.0189187	1.60123	1.31641	0.0493248	1.23933	0.480457	0.0215162	0.443716	0.014838	0.453473	0.0306567	0.442871	0.0106603	0.455129	0.44846	0.0194178	0.592813	0.501804	0.0198703	0.427396	0.0180771	0.430959	0.0197914	0.448609	0.0143454
1			A	506.7s : 273.071m/z	506.7	273.071	0.40023	0.413988										0.475394	0.0120861	5.00597	0.204877	0.46588	0.0136907	0.446594	0.0189187	1.59846	1.30951	0.0623932	1.39284	0.480457	0.0215162	0.443716	0.014838	0.453473	0.0306567	0.442871	0.0106603	0.455129	0.44846	0.0194178	0.592813	0.501804	0.0198703	0.427396	0.0180771	0.430959	0.0197914	0.448609	0.0143454
1			A	17.2s : 227.548m/z	17.2	227.548	0.39996	0.41365										0.475394	0.0120861	0.447939	0.0183326	0.46588	0.0136907	4.99109	0.211433	1.59508	1.30805	0.0638856	1.40688	0.480457	0.0215162	0.443716	0.014838	0.453473	0.0306567	0.442871	0.0106603	0.455129	0.44846	0.0194178	0.592813	0.501804	0.0198703	0.427396	0.0180771	0.430959	0.0197914	0.448609	0.0143454
1			A	117.2s : 567.115m/z	117.2	567.115	0.40372	0.413578										0.475394	0.0120861	0.447939	0.0183326	5.01957	0.147509	0.446594	0.0189187	1.59737	1.31529	0.0492115	1.2381	0.480457	0.0215162	0.443716	0.014838	0.453473	0.0306567	0.442871	0.0106603	0.455129	0.44846	0.0194178	0.592813	0.501804	0.0198703	0.427396	0.0180771	0.430959	0.0197914	0.448609	0.0143454
1			A	1001.4s : 992.591m/z	1001.4	992.591	0.39994	0.413065										0.475394	0.0120861	0.447939	0.0183326	0.46588	0.0136907	4.97811	0.210883	1.59183	1.30709	0.0637482	1.40607	0.480457	0.0215162	0.443716	0.014838	0.453473	0.0306567	0.442871	0.0106603	0.455129	0.44846	0.0194178	0.592813	0.501804	0.0198703	0.427396	0.0180771	0.430959	0.0197914	0.448609	0.0143454
1			A	595.5s : 152.556m/z	595.5	152.556	0.4002	0.412588										0.475394	0.0120861	4.97488	0.203605	0.46588	0.0136907	0.446594	0.0189187	1.59069	1.30721	0.062075	1.39083	0.480457	0.0215162	0.443716	0.014838	0.453473	0.0306567	0.442871	0.0106603	0.455129	0.44846	0.0194178	0.592813	0.501804	0.0198703	0.427396	0.0180771	0.430959	0.0197914	0.448609	0.0143454
1			A	505.4s : 492.139m/z	505.4	492.139	0.4037	0.411814										0.475394	0.0120861	0.447939	0.0183326	4.98057	0.146363	0.446594	0.0189187	1.58763	1.31243	0.048925	1.23496	0.480457	0.0215162	0.443716	0.014838	0.453473	0.0306567	0.442871	0.0106603	0.455129	0.44846	0.0194178	0.592813	0.501804	0.0198703	0.427396	0.0180771	0.430959	0.0197914	0.448609	0.0143454
1			A	17.1s : 429.605m/z	17.1	429.605	0.4037	0.411093										0.475394	0.0120861	0.447939	0.0183326	4.96468	0.145895	0.446594	0.0189187	1.58365	1.31126	0.0488082	1.23366	0.480457	0.0215162	0.443716	0.014838	0.453473	0.0306567	0.442871	0.0106603	0.455129	0.44846	0.0194178	0.592813	0.501804	0.0198703	0.427396	0.0180771	0.430959	0.0197914	0.448609	0.0143454
1			A	829.4s : 120.043m/z	829.4	120.043	0.39989	0.41095										0.475394	0.0120861	0.447939	0.0183326	0.46588	0.0136907	4.93133	0.208901	1.58013	1.30359	0.0632527	1.40311	0.480457	0.0215162	0.443716	0.014838	0.453473	0.0306567	0.442871	0.0106603	0.455129	0.44846	0.0194178	0.592813	0.501804	0.0198703	0.427396	0.0180771	0.430959	0.0197914	0.448609	0.0143454
1			A	16.6s : 478.315m/z	16.6	478.315	0.40015	0.410612										0.475394	0.0120861	4.93118	0.201816	0.46588	0.0136907	0.446594	0.0189187	1.57976	1.30394	0.0616279	1.38799	0.480457	0.0215162	0.443716	0.014838	0.453473	0.0306567	0.442871	0.0106603	0.455129	0.44846	0.0194178	0.592813	0.501804	0.0198703	0.427396	0.0180771	0.430959	0.0197914	0.448609	0.0143454
1			A	134.8s : 172.976m/z	134.8	172.976	0.40369	0.410318										0.475394	0.0120861	0.447939	0.0183326	4.94763	0.145395	0.446594	0.0189187	1.57939	1.30999	0.048683	1.23227	0.480457	0.0215162	0.443716	0.014838	0.453473	0.0306567	0.442871	0.0106603	0.455129	0.44846	0.0194178	0.592813	0.501804	0.0198703	0.427396	0.0180771	0.430959	0.0197914	0.448609	0.0143454
1			A	666.9s : 809.319m/z	666.9	809.319	0.40369	0.410174										0.475394	0.0120861	0.447939	0.0183326	4.94447	0.145302	0.446594	0.0189187	1.5786	1.30976	0.0486598	1.23201	0.480457	0.0215162	0.443716	0.014838	0.453473	0.0306567	0.442871	0.0106603	0.455129	0.44846	0.0194178	0.592813	0.501804	0.0198703	0.427396	0.0180771	0.430959	0.0197914	0.448609	0.0143454
1			A	20.9s : 250.972m/z	20.9	250.972	0.40368	0.409229										0.475394	0.0120861	0.447939	0.0183326	4.92373	0.144692	0.446594	0.0189187	1.57341	1.30821	0.0485074	1.23031	0.480457	0.0215162	0.443716	0.014838	0.453473	0.0306567	0.442871	0.0106603	0.455129	0.44846	0.0194178	0.592813	0.501804	0.0198703	0.427396	0.0180771	0.430959	0.0197914	0.448609	0.0143454
1			A	17.4s : 731.332m/z	17.4	731.332	0.40556	0.408321										4.91527	0.124962	0.447939	0.0183326	0.46588	0.0136907	0.446594	0.0189187	1.56892	1.31013	0.0439761	1.15439	0.480457	0.0215162	0.443716	0.014838	0.453473	0.0306567	0.442871	0.0106603	0.455129	0.44846	0.0194178	0.592813	0.501804	0.0198703	0.427396	0.0180771	0.430959	0.0197914	0.448609	0.0143454
1			A	733.1s : 453.169m/z	733.1	453.169	0.40368	0.408266										0.475394	0.0120861	0.447939	0.0183326	4.90266	0.144073	0.446594	0.0189187	1.56815	1.30662	0.0483526	1.22857	0.480457	0.0215162	0.443716	0.014838	0.453473	0.0306567	0.442871	0.0106603	0.455129	0.44846	0.0194178	0.592813	0.501804	0.0198703	0.427396	0.0180771	0.430959	0.0197914	0.448609	0.0143454
1			A	614.5s : 475.165m/z	614.5	475.165	0.40368	0.408223										0.475394	0.0120861	0.447939	0.0183326	4.90171	0.144045	0.446594	0.0189187	1.56791	1.30655	0.0483456	1.22849	0.480457	0.0215162	0.443716	0.014838	0.453473	0.0306567	0.442871	0.0106603	0.455129	0.44846	0.0194178	0.592813	0.501804	0.0198703	0.427396	0.0180771	0.430959	0.0197914	0.448609	0.0143454
1			A	766.8s : 413.816m/z	766.8	413.816	0.40556	0.407957										4.90733	0.12476	0.447939	0.0183326	0.46588	0.0136907	0.446594	0.0189187	1.56694	1.30953	0.0439256	1.15368	0.480457	0.0215162	0.443716	0.014838	0.453473	0.0306567	0.442871	0.0106603	0.455129	0.44846	0.0194178	0.592813	0.501804	0.0198703	0.427396	0.0180771	0.430959	0.0197914	0.448609	0.0143454
1			A	742.3s : 680.743m/z	742.3	680.743	0.40008	0.407886										0.475394	0.0120861	4.87122	0.199362	0.46588	0.0136907	0.446594	0.0189187	1.56477	1.29938	0.0610145	1.38402	0.480457	0.0215162	0.443716	0.014838	0.453473	0.0306567	0.442871	0.0106603	0.455129	0.44846	0.0194178	0.592813	0.501804	0.0198703	0.427396	0.0180771	0.430959	0.0197914	0.448609	0.0143454
1			A	631.5s : 362.117m/z	631.5	362.117	0.40556	0.40736										4.89432	0.12443	0.447939	0.0183326	0.46588	0.0136907	0.446594	0.0189187	1.56368	1.30855	0.0438429	1.15252	0.480457	0.0215162	0.443716	0.014838	0.453473	0.0306567	0.442871	0.0106603	0.455129	0.44846	0.0194178	0.592813	0.501804	0.0198703	0.427396	0.0180771	0.430959	0.0197914	0.448609	0.0143454
	1		H	846.4s : 566.275m/z	846.4	566.275	0.40559	0.407152										0.475394	0.0120861	0.447939	0.0183326	0.46588	0.0136907	0.446594	0.0189187	0.458952	0.447999	0.015757	0.484369	0.480457	0.0215162	0.443716	0.014838	2.81912	0.190584	0.442871	0.0106603	1.04654	1.07539	0.0593996	1.3528	0.501804	0.0198703	0.427396	0.0180771	0.430959	0.0197914	0.448609	0.0143454
1			A	15.4s : 813.160m/z	15.4	813.16	0.40003	0.405826										0.475394	0.0120861	4.8262	0.19752	0.46588	0.0136907	0.446594	0.0189187	1.55352	1.29589	0.0605538	1.38099	0.480457	0.0215162	0.443716	0.014838	0.453473	0.0306567	0.442871	0.0106603	0.455129	0.44846	0.0194178	0.592813	0.501804	0.0198703	0.427396	0.0180771	0.430959	0.0197914	0.448609	0.0143454
	1		H	726.3s : 651.304m/z	726.3	651.304	0.40182	0.405626										0.475394	0.0120861	0.447939	0.0183326	0.46588	0.0136907	0.446594	0.0189187	0.458952	0.447999	0.015757	0.484369	0.480457	0.0215162	2.73312	0.0913966	0.453473	0.0306567	0.442871	0.0106603	1.02748	1.0577	0.0385574	0.927201	0.501804	0.0198703	0.427396	0.0180771	0.430959	0.0197914	0.448609	0.0143454
1			A	17.1s : 758.338m/z	17.1	758.338	0.40556	0.405269										4.84892	0.123276	0.447939	0.0183326	0.46588	0.0136907	0.446594	0.0189187	1.55233	1.3051	0.0435544	1.14845	0.480457	0.0215162	0.443716	0.014838	0.453473	0.0306567	0.442871	0.0106603	0.455129	0.44846	0.0194178	0.592813	0.501804	0.0198703	0.427396	0.0180771	0.430959	0.0197914	0.448609	0.0143454
1			A	17.2s : 473.321m/z	17.2	473.321	0.39971	0.404463										0.475394	0.0120861	0.447939	0.0183326	0.46588	0.0136907	4.78936	0.202887	1.54464	1.29264	0.0617491	1.39385	0.480457	0.0215162	0.443716	0.014838	0.453473	0.0306567	0.442871	0.0106603	0.455129	0.44846	0.0194178	0.592813	0.501804	0.0198703	0.427396	0.0180771	0.430959	0.0197914	0.448609	0.0143454
1			A	17.1s : 852.333m/z	17.1	852.333	0.39999	0.404452										0.475394	0.0120861	4.79627	0.196295	0.46588	0.0136907	0.446594	0.0189187	1.54604	1.29355	0.0602476	1.37894	0.480457	0.0215162	0.443716	0.014838	0.453473	0.0306567	0.442871	0.0106603	0.455129	0.44846	0.0194178	0.592813	0.501804	0.0198703	0.427396	0.0180771	0.430959	0.0197914	0.448609	0.0143454
1			A	17.5s : 826.328m/z	17.5	826.328	0.39999	0.404447										0.475394	0.0120861	4.79617	0.196291	0.46588	0.0136907	0.446594	0.0189187	1.54601	1.29354	0.0602466	1.37894	0.480457	0.0215162	0.443716	0.014838	0.453473	0.0306567	0.442871	0.0106603	0.455129	0.44846	0.0194178	0.592813	0.501804	0.0198703	0.427396	0.0180771	0.430959	0.0197914	0.448609	0.0143454
		1	R	759.4s : 444.180m/z	759.4	444.18	0.40915	0.404442										0.475394	0.0120861	0.447939	0.0183326	0.46588	0.0136907	0.446594	0.0189187	0.458952	0.447999	0.015757	0.484369	0.480457	0.0215162	0.443716	0.014838	0.453473	0.0306567	0.442871	0.0106603	0.455129	0.44846	0.0194178	0.592813	0.501804	0.0198703	0.427396	0.0180771	0.430959	0.0197914	3.21231	0.102722
1			A	17.4s : 424.893m/z	17.4	424.893	0.40557	0.403648										4.81386	0.122384	0.447939	0.0183326	0.46588	0.0136907	0.446594	0.0189187	1.54357	1.30241	0.0433315	1.14526	0.480457	0.0215162	0.443716	0.014838	0.453473	0.0306567	0.442871	0.0106603	0.455129	0.44846	0.0194178	0.592813	0.501804	0.0198703	0.427396	0.0180771	0.430959	0.0197914	0.448609	0.0143454
1			A	837.6s : 785.450m/z	837.6	785.45	0.40363	0.402522										0.475394	0.0120861	0.447939	0.0183326	4.77795	0.140408	0.446594	0.0189187	1.53697	1.29701	0.0474364	1.21804	0.480457	0.0215162	0.443716	0.014838	0.453473	0.0306567	0.442871	0.0106603	0.455129	0.44846	0.0194178	0.592813	0.501804	0.0198703	0.427396	0.0180771	0.430959	0.0197914	0.448609	0.0143454
	1		H	791.3s : 711.786m/z	791.3	711.786	0.40133	0.402264										0.475394	0.0120861	0.447939	0.0183326	0.46588	0.0136907	0.446594	0.0189187	0.458952	0.447999	0.015757	0.484369	0.480457	0.0215162	0.443716	0.014838	0.453473	0.0306567	2.63174	0.0633483	1.00235	1.03972	0.0325898	0.72568	0.501804	0.0198703	0.427396	0.0180771	0.430959	0.0197914	0.448609	0.0143454
	1		H	15.1s : 889.784m/z	15.1	889.784	0.40176	0.402207										0.475394	0.0120861	0.447939	0.0183326	0.46588	0.0136907	0.446594	0.0189187	0.458952	0.447999	0.015757	0.484369	0.480457	0.0215162	2.69442	0.0901024	0.453473	0.0306567	0.442871	0.0106603	1.01781	1.05105	0.0382339	0.920728	0.501804	0.0198703	0.427396	0.0180771	0.430959	0.0197914	0.448609	0.0143454
[truncated: 355 more rows]
[truncated: 8 more columns]

## Sheet: Internal standards
Coefficient variation (CV) analysis for internal standards of LC-MS analysis
rt:m/z	Standard	Mean	SD	CV	A1	A2	A3	A4	H1	H2	H3	H4	R1	R2	R3	R4
116.5s : 153.073m/z	ribitol	28095.8	2856.33	0.101664	25546.5	25725.1	27519	26324	26201.9	27601.1	27614.2	32054.7	35136.1	27835.7	26278.7	29313
[truncated: 2 more rows]
